# Supplementary material for: Hemodynamic effects of extended prone position sessions in ARDS
Source: Ann Intensive Care. 2018 Dec 7;8:120. doi: 10.1186/s13613-018-0464-9 (PMC6286298; doi:10.1186/s13613-018-0464-9)
Supplement: Supplementary file 8 — Additional file 8. Dataset. [file 13613_2018_464_MOESM8_ESM.xlsx]

## Sheet: data_adm
PATIENT ID	AGE	SEXE	POIDS_ADM	TAILLE	PPT	IGSII	CONTEXTE_ADM	ORIGINE_PATIENT	GRAVITE_SDRA	PNP_COM	PNP_INHAL	PAVM	HAP	SEPSIS_ABDO	SEPSIS_EXTRA_ABDO_EXTRA_PULM	PANCREATITE	CONTUSION_PULM	NOYADE	INHALATION_FUMEE	POLYTRANSFUSION	POLYTRAUMATISME	CEC	ETIOLOGIE_AUTRE	JOUR_SDRA_DEPUIS_ADM	JOUR_SDRA_DV	DATE_DEBUT_DV	HEURE_DEBUT_DV	JOUR_DV_DEPUIS_ADM	NBRE_DV_TOTAL	NBRE_SEANCE_DV_ETUDIEES	NBRE_JOUR_SDRA_DERNIER_DV
3	62	Homme	62	170	66	65	Médical	Domicile	Sévère	OUI	OUI	NON	NON	NON	NON	NON	NON	NON	NON	NON	NON	NON	NA	0	1	2012-10-22	12:00:00	1	1	1	1
4	48	Homme	109	179	74	67	Médical	Court_séjour_hors_réanimation	Modéré	NON	NON	OUI	NON	NON	NON	NON	NON	NON	NON	NON	NON	NON	NA	2	1	2012-10-24	21:00:00	3	2	2	3
8	72	Homme	78.5	166	62	45	Médical	Service_d'urgence	Sévère	OUI	NON	NON	NON	NON	NON	NON	NON	NON	NON	NON	NON	NON	NA	0	1	2012-11-28	02:00:00	1	1	1	1
10	66	Homme	108	187	81	61	Médical	Court_séjour_hors_réanimation	Modéré	NON	NON	OUI	NON	NON	NON	NON	NON	NON	NON	NON	NON	NON	NA	21	6	2012-12-22	12:00:00	27	1	1	6
16	53	Homme	57	178	73	47	Médical	Institution_de_vie_ou_structure_hospitalière_autre	Sévère	NON	NON	NON	OUI	NON	NON	NON	NON	NON	NON	NON	NON	NON	NA	0	1	2013-01-10	12:00:00	1	1	1	1
17	57	Homme	60.5	162	59	65	Médical	Service_d'urgence	Sévère	OUI	NON	NON	NON	NON	NON	NON	NON	NON	NON	NON	NON	NON	NA	2	2	2013-01-22	13:00:00	4	3	1	2
18	48	Homme	84	181	76	90	Médical	Domicile	Sévère	OUI	OUI	NON	NON	NON	NON	NON	NON	NON	NON	NON	NON	NON	NA	1	5	2013-01-16	11:00:00	6	2	1	5
19	85	Homme	62.5	162	59	75	Médical	Domicile	Sévère	OUI	OUI	NON	NON	NON	NON	NON	NON	NON	NON	NON	NON	NON	NA	0	0	2013-01-27	22:00:00	0	1	1	0
20	70	Homme	81	160	57	77	Médical	Service_d'urgence	Sévère	OUI	NON	NON	NON	NON	NON	NON	NON	NON	NON	NON	NON	NON	NA	1	0	2013-02-04	01:45:00	1	2	2	1
25	79	Homme	78.5	167	63	47	Médical	Court_séjour_hors_réanimation	Sévère	NON	OUI	NON	NON	NON	NON	NON	NON	NON	NON	NON	NON	NON	NA	15	0	2013-03-12	22:30:00	15	1	1	0
26	62	Homme	105	171	67	59	Médical	Service_d'urgence	Sévère	OUI	NON	NON	NON	NON	NON	NON	NON	NON	NON	NON	NON	NON	NA	0	2	2013-02-22	22:20:00	2	3	2	4
40	63	Homme	107.5	175	71	53	Médical	Autre_service_de_réanimation	Modéré	NON	NON	NON	NON	NON	NON	NON	NON	NON	NON	NON	NON	NON	NA	1	1	2013-05-20	10:00:00	2	1	1	1
41	61	Homme	98	163	60	69	Médical	Autre_service_de_réanimation	Sévère	OUI	NON	NON	NON	NON	NON	NON	NON	NON	NON	NON	NON	NON	NA	0	1	2013-05-04	13:00:00	1	1	1	1
42	63	Homme	55	166	62	50	Médical	Court_séjour_hors_réanimation	Sévère	NON	NON	NON	OUI	NON	NON	NON	NON	NON	NON	NON	NON	NON	NA	27	6	2013-06-05	14:00:00	33	1	1	6
43	59	Homme	54	166	62	48	Médical	Court_séjour_hors_réanimation	Sévère	NON	NON	NON	OUI	NON	NON	NON	NON	NON	NON	NON	NON	NON	NA	1	9	2013-06-20	04:00:00	10	1	1	9
46	78	Homme	97	178	73	67	Médical	Service_d'urgence	Sévère	NON	OUI	NON	NON	NON	NON	NON	NON	NON	NON	NON	NON	NON	NA	1	0	2013-05-20	17:47:00	1	5	4	5
47	38	Femme	62	168	60	46	Médical	Domicile	Sévère	OUI	OUI	NON	NON	NON	NON	NON	NON	NON	NON	NON	NON	NON	NA	0	1	2013-07-04	01:30:00	1	2	2	1
48	60	Homme	69	175	71	72	Médical	Autre_service_de_réanimation	Sévère	OUI	NON	NON	NON	NON	NON	NON	NON	NON	NON	NON	NON	NON	NA	-3	7	2013-07-30	18:30:00	4	4	1	7
51	83	Homme	68	163	60	79	Médical	Court_séjour_hors_réanimation	Sévère	NON	NON	NON	OUI	NON	NON	NON	NON	NON	NON	NON	NON	NON	NA	0	2	2013-08-04	22:30:00	2	2	2	3
52	53	Femme	57	164	56	81	Médical	Domicile	Modéré	OUI	OUI	NON	NON	NON	NON	NON	NON	NON	NON	NON	NON	NON	NA	2	3	2013-08-12	12:00:00	5	1	1	3
59	66	Homme	90	173	69	55	Médical	Court_séjour_hors_réanimation	Sévère	NON	NON	NON	OUI	NON	NON	NON	NON	NON	NON	NON	NON	NON	NA	0	0	2013-11-15	20:00:00	0	2	1	0
61	56	Homme	83	175	71	49	Médical	Court_séjour_hors_réanimation	Sévère	NON	NON	NON	OUI	NON	NON	NON	NON	NON	NON	NON	NON	NON	NA	1	0	2013-12-06	09:00:00	1	1	1	0
63	66	Femme	103	152	45	85	Médical	Autre_service_de_réanimation	Sévère	OUI	NON	NON	NON	NON	NON	NON	NON	NON	NON	NON	NON	NON	NA	0	0	2013-12-17	22:25:00	0	1	1	0
64	64	Femme	111	155	48	52	Médical	Service_d'urgence	Sévère	OUI	NON	NON	NON	NON	NON	NON	NON	NON	NON	NON	NON	NON	NA	0	1	2013-12-02	12:00:00	1	7	7	9
65	80	Femme	94	172	63	61	Médical	Court_séjour_hors_réanimation	Sévère	NON	NON	NON	NON	OUI	NON	NON	NON	NON	NON	NON	NON	NON	NA	1	0	2013-12-25	20:00:00	1	1	1	0
66	63	Femme	97.5	160	52	64	Médical	Domicile	Modéré	OUI	OUI	NON	NON	NON	NON	NON	NON	NON	NON	NON	NON	NON	NA	0	1	2013-12-16	05:00:00	1	4	4	5
67	89	Homme	69	167	63	32	Médical	Service_d'urgence	Sévère	OUI	NON	NON	NON	NON	NON	NON	NON	NON	NON	NON	NON	NON	NA	3	0	2014-01-01	18:00:00	3	1	1	0
69	62	Femme	78	161	53	61	Médical	Domicile	Sévère	OUI	NON	NON	NON	NON	NON	NON	NON	NON	NON	NON	NON	NON	NA	1	3	2013-12-30	18:00:00	4	2	2	4
74	70	Homme	69	178	73	56	Médical	Service_d'urgence	Sévère	OUI	NON	NON	NON	NON	NON	NON	NON	NON	NON	NON	NON	NON	NA	1	3	2014-01-31	12:00:00	4	2	1	3
75	83	Homme	68.5	170	66	96	Médical	Service_d'urgence	Sévère	OUI	NON	NON	NON	NON	NON	NON	NON	NON	NON	NON	NON	NON	NA	1	0	2014-02-15	05:44:00	1	1	1	0
77	73	Femme	91	175	66	75	Médical	Domicile	Sévère	OUI	NON	NON	NON	NON	NON	NON	NON	NON	NON	NON	NON	NON	NA	0	1	2014-03-16	02:00:00	1	1	1	1
81	77	Femme	78	154	47	42	Médical	Service_d'urgence	Sévère	NON	NON	NON	NON	OUI	NON	NON	NON	NON	NON	NON	NON	NON	NA	2	9	2014-04-09	10:00:00	11	1	1	9
83	64	Femme	62	142	36	41	Médical	Service_d'urgence	Sévère	NON	OUI	NON	NON	NON	NON	NON	NON	NON	NON	NON	NON	NON	NA	0	1	2014-03-19	12:30:00	1	1	1	1
85	70	Homme	108	177	72	93	Médical	Domicile	Sévère	NON	OUI	NON	NON	NON	NON	NON	NON	NON	NON	NON	NON	NON	NA	0	0	2014-02-21	21:00:00	0	6	6	6
86	61	Homme	76	170	66	88	Médical	Domicile	Sévère	NON	OUI	NON	NON	NON	NON	NON	NON	NON	NON	NON	NON	NON	NA	0	0	2014-04-11	21:00:00	0	1	1	0
89	70	Homme	78	173	69	45	Médical	Service_d'urgence	Modéré	OUI	NON	NON	NON	NON	NON	NON	NON	NON	NON	NON	NON	NON	NA	0	1	2014-04-23	12:00:00	1	1	1	1
90	58	Femme	107	163	55	47	Médical	Court_séjour_hors_réanimation	Modéré	NON	OUI	NON	NON	NON	NON	NON	NON	NON	NON	NON	NON	NON	NA	0	1	2014-05-01	16:00:00	1	2	1	1
93	48	Homme	50.5	171	67	52	Médical	Service_d'urgence	Sévère	OUI	NON	NON	NON	NON	NON	NON	NON	NON	NON	NON	NON	NON	NA	3	2	2014-05-05	20:30:00	5	2	2	4
94	68	Homme	89	171	67	42	Médical	Court_séjour_hors_réanimation	Modéré	OUI	NON	NON	NON	NON	NON	NON	NON	NON	NON	NON	NON	NON	NA	0	1	2014-05-16	18:00:00	1	1	1	1
95	84	Homme	127	172	68	52	Médical	Service_d'urgence	Sévère	OUI	NON	NON	NON	NON	NON	NON	NON	NON	NON	NON	NON	NON	NA	0	0	2014-04-28	23:00:00	0	3	3	3
98	60	Homme	83	164	61	75	Médical	Service_d'urgence	Sévère	OUI	NON	NON	NON	NON	NON	NON	NON	NON	NON	NON	NON	NON	NA	0	1	2014-05-18	20:00:00	1	3	3	3
101	85	Femme	68	145	39	85	Médical	Court_séjour_hors_réanimation	Modéré	NON	NON	NON	OUI	NON	NON	NON	NON	NON	NON	NON	NON	NON	NA	2	1	2014-07-05	16:00:00	3	1	1	1
102	79	Femme	78	156	49	51	Médical	Autre_service_de_réanimation	Sévère	NON	NON	NON	NON	NON	OUI	NON	NON	NON	NON	NON	NON	NON	NA	0	1	2014-06-27	21:00:00	1	9	7	10
103	79	Homme	72.5	171	67	46	Médical	Court_séjour_hors_réanimation	Modéré	OUI	NON	NON	NON	NON	NON	NON	NON	NON	NON	NON	NON	NON	NA	0	1	2014-07-15	01:00:00	1	1	1	1
105	58	Homme	91	172	68	47	Médical	Court_séjour_hors_réanimation	Sévère	NON	NON	NON	OUI	NON	NON	NON	NON	NON	NON	NON	NON	NON	NA	1	1	2014-07-06	02:30:00	2	1	1	1
107	56	Femme	87	158	51	53	Médical	Autre_service_de_réanimation	Modéré	OUI	NON	NON	NON	NON	NON	NON	NON	NON	NON	NON	NON	NON	NA	2	0	2014-07-16	01:00:00	2	3	2	0
111	60	Femme	88	160	52	98	Médical	Autre_service_de_réanimation	Sévère	NON	OUI	NON	NON	NON	NON	NON	NON	NON	NON	NON	NON	NON	NA	0	0	2014-07-24	10:00:00	0	1	1	0
112	49	Homme	68.5	154	51	72	Médical	Court_séjour_hors_réanimation	Sévère	NON	OUI	NON	NON	NON	NON	NON	NON	NON	NON	NON	NON	NON	NA	0	0	2014-07-30	20:00:00	0	1	1	0
113	68	Homme	77	163	60	34	Médical	Court_séjour_hors_réanimation	Modéré	NON	NON	NON	OUI	NON	NON	NON	NON	NON	NON	NON	NON	NON	NA	1	2	2014-07-31	02:00:00	3	1	1	2
114	60	Homme	88	181	76	65	Médical	Institution_de_vie_ou_structure_hospitalière_autre	Modéré	NON	NON	NON	NON	NON	NON	NON	NON	NON	NON	NON	NON	NON	CASTELMAN	5	0	2014-07-17	08:00:00	5	1	1	0
115	57	Femme	79	168	60	65	Médical	Domicile	Sévère	OUI	OUI	NON	NON	NON	NON	NON	NON	NON	NON	NON	NON	NON	NA	0	0	2014-08-03	22:30:00	0	3	3	8
116	78	Femme	67	147	41	77	Médical	Domicile	Modéré	OUI	OUI	NON	NON	NON	NON	NON	NON	NON	NON	NON	NON	NON	NA	0	0	2014-08-28	18:00:00	0	1	1	0
119	70	Homme	81	181	76	83	Médical	Domicile	Modéré	NON	OUI	NON	NON	NON	NON	NON	NON	NON	NON	NON	NON	NON	NA	1	0	2014-09-13	02:30:00	1	3	3	2
123	50	Femme	139	165	57	42	Médical	Domicile	Modéré	NON	OUI	NON	NON	NON	NON	NON	NON	NON	NON	NON	NON	NON	NA	0	0	2014-10-25	22:30:00	0	1	1	0
127	69	Homme	103.5	172	68	41	Médical	Autre_service_de_réanimation	Sévère	OUI	NON	NON	NON	NON	NON	NON	NON	NON	NON	NON	NON	NON	NA	0	1	2014-12-01	09:30:00	1	4	4	8
128	42	Homme	65	169	65	42	Médical	Court_séjour_hors_réanimation	Sévère	OUI	NON	NON	NON	NON	NON	NON	NON	NON	NON	NON	NON	NON	NA	0	1	2015-01-10	02:30:00	1	2	2	4
132	72	Homme	87	167	63	65	Médical	Domicile	Modéré	OUI	NON	NON	NON	NON	NON	NON	NON	NON	NON	NON	NON	NON	NA	1	0	2015-01-08	16:00:00	1	1	1	0
135	50	Homme	70	170	66	60	Médical	Service_d'urgence	Modéré	OUI	NON	NON	NON	NON	NON	NON	NON	NON	NON	NON	NON	NON	NA	0	1	2014-11-15	16:00:00	1	1	1	1
140	70	Homme	82	165	61	56	Médical	Service_d'urgence	Sévère	NON	OUI	NON	NON	NON	NON	NON	NON	NON	NON	NON	NON	NON	NA	0	1	2015-01-20	17:30:00	1	4	4	8
146	72	Femme	101	158	51	45	Médical	Service_d'urgence	Sévère	OUI	NON	NON	NON	NON	NON	NON	NON	NON	NON	NON	NON	NON	NA	1	1	2015-03-17	20:00:00	2	2	1	1
147	71	Homme	88	180	75	70	Médical	Domicile	Sévère	NON	OUI	NON	NON	NON	NON	NON	NON	NON	NON	NON	NON	NON	NA	0	0	2015-04-05	12:00:00	0	1	1	0
148	78	Homme	101	172	68	54	Médical	Service_d'urgence	Sévère	OUI	NON	NON	NON	NON	NON	NON	NON	NON	NON	NON	NON	NON	NA	0	1	2015-02-20	06:00:00	1	1	1	1
149	58	Homme	92	181	76	67	Médical	Autre_service_de_réanimation	Sévère	OUI	NON	NON	NON	NON	NON	NON	NON	NON	NON	NON	NON	NON	NA	0	4	2015-03-09	10:30:00	4	1	1	4
151	57	Femme	132	156	49	37	Médical	Autre_service_de_réanimation	Modéré	NON	NON	NON	NON	NON	NON	NON	NON	NON	NON	NON	NON	NON	NA	7	0	2015-02-24	23:00:00	7	1	1	0
152	67	Homme	79.5	155	52	52	Médical	Service_d'urgence	Sévère	OUI	NON	NON	NON	NON	NON	NON	NON	NON	NON	NON	NON	NON	NA	0	3	2015-02-09	20:30:00	3	6	6	10
156	82	Homme	82	170	66	49	Post-opératoire_programmé	Autre_service_de_réanimation	Sévère	NON	NON	NON	OUI	NON	NON	NON	NON	NON	NON	NON	NON	NON	NA	2	0	2015-03-12	03:00:00	2	1	1	0
157	81	Homme	95.5	165	61	71	Médical	Autre_service_de_réanimation	Sévère	NON	NON	NON	NON	OUI	NON	NON	NON	NON	NON	NON	NON	NON	NA	0	0	2015-02-13	22:30:00	0	4	4	5
176	74	Femme	139	162	54	71	Médical	Domicile	Sévère	NON	OUI	NON	NON	NON	NON	NON	NON	NON	NON	NON	NON	NON	NA	0	0	2015-05-06	08:00:00	0	1	1	0
180	63	Homme	72.5	171	67	44	Médical	Service_d'urgence	Sévère	OUI	NON	NON	NON	NON	NON	NON	NON	NON	NON	NON	NON	NON	NA	1	0	2015-05-29	20:00:00	1	4	3	3
181	35	Homme	86	179	74	37	Médical	Court_séjour_hors_réanimation	Sévère	NON	OUI	NON	OUI	NON	NON	NON	NON	NON	NON	NON	NON	NON	NA	1	1	2015-06-28	13:00:00	2	2	2	2
182	75	Femme	60	156	49	98	Médical	Domicile	Sévère	NON	NON	NON	NON	OUI	NON	NON	NON	NON	NON	NON	NON	NON	NA	0	1	2015-09-28	03:00:00	1	1	1	1
186	76	Femme	68	140	34	93	Médical	Domicile	Sévère	OUI	OUI	NON	NON	NON	NON	NON	NON	NON	NON	NON	NON	NON	NA	0	2	2015-10-04	00:00:00	2	3	2	2
193	81	Homme	57	161	58	59	Médical	Court_séjour_hors_réanimation	Sévère	OUI	NON	NON	NON	NON	NON	NON	NON	NON	NON	NON	NON	NON	NA	0	2	2015-11-09	02:45:00	2	2	1	2
198	70	Homme	81	164	61	51	Médical	Court_séjour_hors_réanimation	Sévère	OUI	NON	NON	NON	NON	NON	NON	NON	NON	NON	NON	NON	NON	NA	0	1	2015-11-22	03:30:00	1	5	5	5
202	48	Femme	101	157	50	79	Post-opératoire_urgent	Court_séjour_hors_réanimation	Sévère	NON	NON	NON	OUI	NON	NON	NON	NON	NON	NON	NON	NON	NON	NA	0	0	2015-12-02	22:00:00	0	2	2	6
204	56	Homme	79	164	61	95	Médical	Court_séjour_hors_réanimation	Sévère	OUI	OUI	NON	NON	NON	NON	NON	NON	NON	NON	NON	NON	NON	NA	0	1	2015-12-10	18:00:00	1	2	1	1
208	67	Homme	52	157	54	84	Médical	Court_séjour_hors_réanimation	Sévère	OUI	NON	NON	NON	NON	NON	NON	NON	NON	NON	NON	NON	NON	NA	0	0	2015-12-23	16:00:00	0	2	2	1
211	71	Femme	85	164	56	77	Médical	Autre_service_de_réanimation	Sévère	NON	OUI	NON	NON	NON	NON	NON	NON	NON	NON	NON	NON	NON	NA	0	0	2016-01-08	17:00:00	0	1	1	0
214	52	Homme	115	183	78	64	Médical	Domicile	Sévère	OUI	OUI	OUI	NON	NON	NON	NON	NON	NON	NON	NON	NON	NON	NA	2	5	2016-01-18	03:00:00	7	5	4	10
218	64	Homme	57.5	167	63	50	Médical	Court_séjour_hors_réanimation	Sévère	NON	NON	OUI	NON	NON	NON	NON	NON	NON	NON	NON	NON	NON	NA	5	3	2016-02-10	13:30:00	8	1	1	3
223	57	Homme	55	180	75	53	Médical	Court_séjour_hors_réanimation	Sévère	OUI	NON	NON	NON	NON	NON	NON	NON	NON	NON	NON	NON	NON	NA	0	2	2016-02-23	08:00:00	2	2	1	2
227	71	Homme	67.5	168	64	74	Médical	Autre_service_de_réanimation	Sévère	NON	NON	NON	NON	OUI	NON	NON	NON	NON	NON	NON	NON	NON	NA	6	1	2016-03-07	20:00:00	7	1	1	1
228	69	Femme	72.5	172	63	51	Médical	Service_d'urgence	Sévère	OUI	NON	NON	NON	NON	NON	NON	NON	NON	NON	NON	NON	NON	NA	4	0	2016-03-11	01:00:00	4	2	2	0
229	53	Femme	86	159	52	79	Médical	Court_séjour_hors_réanimation	Modéré	NON	NON	OUI	NON	NON	NON	NON	NON	NON	NON	NON	NON	NON	NA	5	0	2013-12-13	13:00:00	5	4	4	6
230	64	Homme	89	160	57	53	Médical	Court_séjour_hors_réanimation	Sévère	NON	OUI	OUI	NON	NON	NON	NON	NON	NON	NON	NON	NON	NON	NA	0	1	2014-05-26	02:00:00	1	1	1	1
231	78	Femme	63	154	47	118	Médical	Domicile	Modéré	OUI	NON	NON	NON	NON	NON	NON	NON	NON	NON	NON	NON	NON	NA	0	1	2015-01-15	20:30:00	1	1	1	1
232	53	Femme	74	151	44	63	Post-opératoire_urgent	Institution_de_vie_ou_structure_hospitalière_autre	Sévère	NON	NON	NON	NON	OUI	NON	NON	NON	NON	NON	NON	NON	NON	NA	0	6	2015-04-17	19:30:00	6	2	2	7
233	66	Homme	76	175	71	89	Médical	Domicile	Sévère	OUI	OUI	NON	NON	NON	NON	NON	NON	OUI	NON	NON	NON	NON	NA	1	1	2015-07-03	00:00:00	2	1	1	1
234	84	Homme	97	182	77	67	Médical	Court_séjour_hors_réanimation	Sévère	NON	NON	NON	OUI	NON	NON	NON	NON	NON	NON	NON	NON	NON	NA	0	2	2015-12-25	17:30:00	2	3	2	3
235	58	Homme	72.5	165	61	58	Médical	Domicile	Sévère	OUI	OUI	NON	NON	NON	NON	NON	NON	NON	NON	NON	NON	NON	NA	3	4	2016-03-12	11:00:00	7	6	6	9
239	56	Homme	93	175	71	52	Médical	Autre_service_de_réanimation	Sévère	NON	NON	NON	OUI	NON	NON	NON	NON	NON	NON	OUI	NON	NON	NA	1	2	2012-08-12	02:30:00	3	2	2	3
241	43	Homme	59	170	66	57	Médical	Court_séjour_hors_réanimation	Sévère	NON	NON	NON	OUI	NON	NON	NON	NON	NON	NON	NON	NON	NON	NA	15	0	2012-09-01	23:00:00	15	1	1	0
244	65	Homme	45	149	47	48	Médical	Service_d'urgence	Sévère	NON	NON	OUI	NON	OUI	NON	NON	NON	NON	NON	NON	NON	NON	NA	3	1	2012-09-02	04:00:00	4	2	2	2
245	62	Femme	87.5	169	61	39	Médical	Court_séjour_hors_réanimation	Sévère	NON	OUI	NON	OUI	NON	NON	NON	NON	NON	NON	NON	NON	NON	NA	5	0	2012-10-04	18:00:00	5	1	1	0
247	42	Homme	91	176	71	50	Médical	Court_séjour_hors_réanimation	Sévère	OUI	NON	NON	NON	NON	NON	NON	NON	NON	NON	NON	NON	NON	NA	1	3	2016-05-19	17:02:00	4	10	8	10
248	60	Homme	71.5	185	80	43	Médical	Service_d'urgence	Modéré	OUI	NON	NON	NON	NON	NON	NON	NON	NON	NON	NON	NON	NON	NA	1	0	2016-04-14	18:00:00	1	2	2	3
249	62	Homme	101	176	71	65	Médical	Service_d'urgence	Modéré	NON	NON	NON	NON	NON	OUI	NON	NON	NON	NON	NON	NON	NON	NA	2	1	2016-04-12	10:00:00	3	4	2	6
257	59	Homme	69	160	57	41	Médical	Service_d'urgence	Sévère	OUI	NON	NON	NON	NON	NON	NON	NON	NON	NON	NON	NON	NON	NA	0	1	2016-10-02	14:00:00	1	2	1	1
258	64	Femme	95	160	52	43	Médical	Institution_de_vie_ou_structure_hospitalière_autre	Modéré	NON	OUI	NON	NON	NON	NON	NON	NON	NON	NON	NON	NON	NON	NA	0	0	2016-10-06	06:00:00	0	1	1	0
259	65	Femme	87	165	57	96	Médical	Domicile	Modéré	OUI	OUI	NON	NON	NON	NON	NON	NON	NON	NON	NON	NON	NON	NA	1	0	2016-10-14	03:00:00	1	1	1	0
260	76	Homme	95	174	70	83	Médical	Domicile	Sévère	NON	OUI	NON	NON	NON	NON	NON	NON	NON	NON	NON	NON	NON	NA	0	0	2016-09-26	20:20:00	0	1	1	0
263	80	Homme	51	153	51	69	Médical	Domicile	Sévère	OUI	OUI	NON	NON	NON	NON	NON	NON	NON	NON	NON	NON	NON	NA	1	0	2016-10-09	20:00:00	1	1	1	0
266	44	Femme	41	160	52	50	Médical	Court_séjour_hors_réanimation	Sévère	OUI	OUI	NON	NON	NON	NON	NON	NON	NON	NON	NON	NON	NON	NA	0	0	2016-11-21	19:00:00	0	1	1	0
269	80	Homme	70.5	165	61	47	Médical	Court_séjour_hors_réanimation	Modéré	OUI	NON	NON	NON	NON	NON	NON	NON	NON	NON	NON	NON	NON	NA	1	5	2016-06-30	12:00:00	6	2	1	5
272	61	Femme	48	159	52	56	Médical	Service_d'urgence	Sévère	OUI	NON	NON	NON	NON	NON	NON	NON	NON	NON	NON	NON	NON	NA	0	1	2016-11-22	14:30:00	1	2	2	4
281	74	Homme	74.5	166	62	60	Médical	Court_séjour_hors_réanimation	Modéré	NON	NON	NON	NON	OUI	NON	NON	NON	NON	NON	NON	NON	NON	NA	1	0	2016-10-06	12:00:00	1	1	1	0
287	47	Homme	55.5	167	63	38	Médical	Service_d'urgence	Sévère	OUI	NON	NON	NON	NON	NON	NON	NON	NON	NON	NON	NON	NON	NA	0	2	2012-12-01	16:23:00	2	1	1	2

## Sheet: data_DV
PATIENT ID	NUMERO_DE_SEANCE_DV	AGE	SEXE	POIDS_ADM	TAILLE	PPT	IGSII	CONTEXTE_ADM	ORIGINE_PATIENT	GRAVITE_SDRA	PNP_COM	PNP_INHAL	PAVM	HAP	SEPSIS_ABDO	SEPSIS_EXTRA_ABDO_EXTRA_PULM	PANCREATITE	CONTUSION_PULM	NOYADE	INHALATION_FUMEE	POLYTRANSFUSION	POLYTRAUMATISME	CEC	ETIOLOGIE_AUTRE	JOUR_SDRA_DEPUIS_ADM	JOUR_SDRA_DV	DATE_DEBUT_DV	HEURE_DEBUT_DV	DATE_FIN_DV	HEURE_FIN_DV	SOFA_RESP_JOUR_DV	SOFA_CV_JOUR_DV	SOFA_HEP_JOUR_DV	SOFA_HEMATO_JOUR_DV	SOFA_NEURO_JOUR_DV	SOFA_RENAL_JOUR_DV	SOFA_GLOBAL_JOUR_DV	JOUR_DV_DEPUIS_ADM	NBRE_SEANCE_DV_ANTERIEUR	POIDS_JOUR_DV	POIDS_JOUR_DV_PLUS1	EER_JOUR_DV	INOTROPES_JOUR_DV	VASOPRESSEURS_JOUR_DV	NO_JOUR_DV	CURARES_JOUR_DV	ALMITRINE_JOUR_DV	JOUR_IC_THERM_AVANT_DV	HEURE_IC_THERM_AVANT_DV
3	1	62	Homme	62	170	66	65	Médical	Domicile	Sévère	OUI	OUI	NON	NON	NON	NON	NON	NON	NON	NON	NON	NON	NON	NA	0	1	2012-10-22	12:00:00	2012-10-23	04:00:00	3	4	0	1	4	0	12	1	0	66.5	67	NON	OUI	OUI	NON	OUI	NON	2012-10-22	08:16:00
4	1	48	Homme	109	179	74	67	Médical	Court_séjour_hors_réanimation	Modéré	NON	NON	OUI	NON	NON	NON	NON	NON	NON	NON	NON	NON	NON	NA	2	1	2012-10-24	21:00:00	2012-10-25	12:00:00	3	3	2	0	4	0	12	3	0	116	117	NON	NON	OUI	NON	NON	NON	2012-10-24	20:00:00
4	2	48	Homme	109	179	74	67	Médical	Court_séjour_hors_réanimation	Modéré	NON	NON	OUI	NON	NON	NON	NON	NON	NON	NON	NON	NON	NON	NA	2	3	2012-10-26	20:00:00	2012-10-27	12:00:00	3	1	1	4	4	0	13	5	1	116	117	OUI	NON	NON	NON	NON	NON	2012-10-26	17:13:00
8	1	72	Homme	78.5	166	62	45	Médical	Service_d'urgence	Sévère	OUI	NON	NON	NON	NON	NON	NON	NON	NON	NON	NON	NON	NON	NA	0	1	2012-11-28	02:00:00	2012-11-28	11:30:00	4	4	0	0	4	1	13	1	0	78	80	NON	NON	OUI	NON	OUI	NON	2012-11-28	01:00:00
10	1	66	Homme	108	187	81	61	Médical	Court_séjour_hors_réanimation	Modéré	NON	NON	OUI	NON	NON	NON	NON	NON	NON	NON	NON	NON	NON	NA	21	6	2012-12-22	12:00:00	2012-12-23	10:00:00	3	4	4	3	4	4	22	27	0	123	NA	OUI	OUI	OUI	NON	OUI	NON	2012-12-22	07:35:00
16	1	53	Homme	57	178	73	47	Médical	Institution_de_vie_ou_structure_hospitalière_autre	Sévère	NON	NON	NON	OUI	NON	NON	NON	NON	NON	NON	NON	NON	NON	NA	0	1	2013-01-10	12:00:00	2013-01-11	09:00:00	4	4	0	0	4	3	15	1	0	64	NA	NON	OUI	OUI	NON	OUI	NON	2013-01-10	07:51:00
17	1	57	Homme	60.5	162	59	65	Médical	Service_d'urgence	Sévère	OUI	NON	NON	NON	NON	NON	NON	NON	NON	NON	NON	NON	NON	NA	2	2	2013-01-22	13:00:00	2013-01-23	04:00:00	3	4	0	0	4	0	11	4	2	59.5	60	NON	NON	OUI	NON	OUI	NON	2013-01-22	11:28:00
18	1	48	Homme	84	181	76	90	Médical	Domicile	Sévère	OUI	OUI	NON	NON	NON	NON	NON	NON	NON	NON	NON	NON	NON	NA	1	5	2013-01-16	11:00:00	2013-01-17	10:00:00	4	4	0	3	4	4	19	6	1	92	99	OUI	NON	OUI	OUI	OUI	NON	2013-01-16	08:28:00
19	1	85	Homme	62.5	162	59	75	Médical	Domicile	Sévère	OUI	OUI	NON	NON	NON	NON	NON	NON	NON	NON	NON	NON	NON	NA	0	0	2013-01-27	22:00:00	2013-01-28	14:30:00	4	1	0	0	4	1	10	0	0	62.5	66.5	NON	NON	OUI	NON	OUI	OUI	2013-01-27	20:00:00
20	1	70	Homme	81	160	57	77	Médical	Service_d'urgence	Sévère	OUI	NON	NON	NON	NON	NON	NON	NON	NON	NON	NON	NON	NON	NA	1	0	2013-02-04	01:45:00	2013-02-04	16:30:00	4	4	0	0	4	1	13	1	0	81	82	NON	NON	OUI	NON	OUI	NON	2013-02-04	01:32:00
20	2	70	Homme	81	160	57	77	Médical	Service_d'urgence	Sévère	OUI	NON	NON	NON	NON	NON	NON	NON	NON	NON	NON	NON	NON	NA	1	1	2013-02-05	00:00:00	2013-02-05	16:00:00	3	4	0	0	4	2	13	2	1	83	83	NON	NON	OUI	NON	OUI	NON	2013-02-04	19:58:00
25	1	79	Homme	78.5	167	63	47	Médical	Court_séjour_hors_réanimation	Sévère	NON	OUI	NON	NON	NON	NON	NON	NON	NON	NON	NON	NON	NON	NA	15	0	2013-03-12	22:30:00	2013-03-13	13:00:00	4	4	0	2	4	4	18	15	0	84.5	92	OUI	NON	OUI	NON	OUI	NON	2013-03-12	20:21:00
26	1	62	Homme	105	171	67	59	Médical	Service_d'urgence	Sévère	OUI	NON	NON	NON	NON	NON	NON	NON	NON	NON	NON	NON	NON	NA	0	2	2013-02-22	22:20:00	2013-02-23	12:00:00	3	4	1	2	4	4	18	2	1	113	115	OUI	OUI	OUI	OUI	OUI	NON	2013-02-22	20:45:00
26	2	62	Homme	105	171	67	59	Médical	Service_d'urgence	Sévère	OUI	NON	NON	NON	NON	NON	NON	NON	NON	NON	NON	NON	NON	NA	0	4	2013-02-24	02:57:00	2013-02-24	22:00:00	4	4	2	3	4	4	21	4	2	115	115	OUI	OUI	OUI	NON	OUI	NON	2013-02-24	00:32:00
40	1	63	Homme	107.5	175	71	53	Médical	Autre_service_de_réanimation	Modéré	NON	NON	NON	NON	NON	NON	NON	NON	NON	NON	NON	NON	NON	NA	1	1	2013-05-20	10:00:00	2013-05-20	23:00:00	3	4	2	0	4	3	16	2	0	109	124	NON	OUI	OUI	NON	OUI	NON	2013-05-20	07:51:00
41	1	61	Homme	98	163	60	69	Médical	Autre_service_de_réanimation	Sévère	OUI	NON	NON	NON	NON	NON	NON	NON	NON	NON	NON	NON	NON	NA	0	1	2013-05-04	13:00:00	2013-05-05	04:00:00	4	4	0	0	4	3	15	1	0	100	102	OUI	OUI	OUI	OUI	OUI	NON	2013-05-04	12:00:00
42	1	63	Homme	55	166	62	50	Médical	Court_séjour_hors_réanimation	Sévère	NON	NON	NON	OUI	NON	NON	NON	NON	NON	NON	NON	NON	NON	NA	27	6	2013-06-05	14:00:00	2013-06-06	05:00:00	4	4	0	0	4	2	14	33	0	57.5	59	NON	NON	OUI	NON	OUI	NON	2013-06-05	12:16:00
43	1	59	Homme	54	166	62	48	Médical	Court_séjour_hors_réanimation	Sévère	NON	NON	NON	OUI	NON	NON	NON	NON	NON	NON	NON	NON	NON	NA	1	9	2013-06-20	04:00:00	2013-06-20	11:00:00	4	4	1	2	4	4	19	10	0	44.5	51	OUI	NON	OUI	OUI	OUI	NON	2013-06-20	00:21:00
46	1	78	Homme	97	178	73	67	Médical	Service_d'urgence	Sévère	NON	OUI	NON	NON	NON	NON	NON	NON	NON	NON	NON	NON	NON	NA	1	0	2013-05-20	17:47:00	2013-05-21	10:00:00	4	4	2	2	4	0	16	1	1	114	117	OUI	OUI	OUI	OUI	OUI	NON	2013-05-20	16:29:00
46	2	78	Homme	97	178	73	67	Médical	Service_d'urgence	Sévère	NON	OUI	NON	NON	NON	NON	NON	NON	NON	NON	NON	NON	NON	NA	1	2	2013-05-22	22:00:00	2013-05-23	15:00:00	4	4	1	1	4	1	15	3	2	112.5	NA	OUI	NON	OUI	NON	OUI	NON	2013-05-22	21:18:00
46	3	78	Homme	97	178	73	67	Médical	Service_d'urgence	Sévère	NON	OUI	NON	NON	NON	NON	NON	NON	NON	NON	NON	NON	NON	NA	1	3	2013-05-23	20:00:00	2013-05-24	08:00:00	3	4	2	2	4	1	16	4	3	NA	110	OUI	NON	OUI	NON	OUI	NON	2013-05-23	16:00:00
46	4	78	Homme	97	178	73	67	Médical	Service_d'urgence	Sévère	NON	OUI	NON	NON	NON	NON	NON	NON	NON	NON	NON	NON	NON	NA	1	5	2013-05-25	02:00:00	2013-05-25	18:00:00	3	4	2	2	4	4	19	6	4	105	101.5	OUI	NON	OUI	NON	OUI	OUI	2013-05-25	00:26:00
47	1	38	Femme	62	168	60	46	Médical	Domicile	Sévère	OUI	OUI	NON	NON	NON	NON	NON	NON	NON	NON	NON	NON	NON	NA	0	1	2013-07-04	01:30:00	2013-07-04	15:30:00	4	4	0	0	4	0	12	1	0	62	66.5	NON	NON	OUI	NON	OUI	NON	2013-07-04	00:27:00
47	2	38	Femme	62	168	60	46	Médical	Domicile	Sévère	OUI	OUI	NON	NON	NON	NON	NON	NON	NON	NON	NON	NON	NON	NA	0	1	2013-07-04	21:30:00	2013-07-05	15:30:00	4	4	0	0	4	0	12	1	1	62	67	NON	NON	OUI	NON	OUI	NON	2013-07-04	20:15:00
48	1	60	Homme	69	175	71	72	Médical	Autre_service_de_réanimation	Sévère	OUI	NON	NON	NON	NON	NON	NON	NON	NON	NON	NON	NON	NON	NA	-3	7	2013-07-30	18:30:00	2013-07-31	11:00:00	4	4	2	0	4	0	14	4	3	64	65.5	OUI	NON	OUI	NON	OUI	NON	2013-07-30	16:48:00
51	1	83	Homme	68	163	60	79	Médical	Court_séjour_hors_réanimation	Sévère	NON	NON	NON	OUI	NON	NON	NON	NON	NON	NON	NON	NON	NON	NA	0	2	2013-08-04	22:30:00	2013-08-05	15:00:00	3	4	1	4	4	3	19	2	0	NA	86	OUI	OUI	OUI	NON	OUI	NON	2013-08-04	20:53:00
51	2	83	Homme	68	163	60	79	Médical	Court_séjour_hors_réanimation	Sévère	NON	NON	NON	OUI	NON	NON	NON	NON	NON	NON	NON	NON	NON	NA	0	3	2013-08-05	22:00:00	2013-08-06	15:00:00	4	4	1	4	4	0	17	3	1	86	89	OUI	OUI	OUI	NON	OUI	NON	2013-08-05	16:00:00
52	1	53	Femme	57	164	56	81	Médical	Domicile	Modéré	OUI	OUI	NON	NON	NON	NON	NON	NON	NON	NON	NON	NON	NON	NA	2	3	2013-08-12	12:00:00	2013-08-13	04:00:00	3	4	4	4	4	3	22	5	0	59	60	OUI	NON	OUI	NON	OUI	NON	2013-08-12	07:54:00
59	1	66	Homme	90	173	69	55	Médical	Court_séjour_hors_réanimation	Sévère	NON	NON	NON	OUI	NON	NON	NON	NON	NON	NON	NON	NON	NON	NA	0	0	2013-11-15	20:00:00	2013-11-16	08:00:00	4	4	2	0	4	1	15	0	1	90	90	NON	NON	OUI	OUI	OUI	NON	2013-11-15	20:00:00
61	1	56	Homme	83	175	71	49	Médical	Court_séjour_hors_réanimation	Sévère	NON	NON	NON	OUI	NON	NON	NON	NON	NON	NON	NON	NON	NON	NA	1	0	2013-12-06	09:00:00	2013-12-07	02:00:00	4	4	0	0	4	1	13	1	0	87.5	88	NON	NON	OUI	NON	OUI	NON	2013-12-06	08:48:00
63	1	66	Femme	103	152	45	85	Médical	Autre_service_de_réanimation	Sévère	OUI	NON	NON	NON	NON	NON	NON	NON	NON	NON	NON	NON	NON	NA	0	0	2013-12-17	22:25:00	2013-12-18	04:30:00	4	4	0	0	4	4	16	0	0	103	NA	OUI	OUI	OUI	OUI	OUI	NON	2013-12-17	20:16:00
64	1	64	Femme	111	155	48	52	Médical	Service_d'urgence	Sévère	OUI	NON	NON	NON	NON	NON	NON	NON	NON	NON	NON	NON	NON	NA	0	1	2013-12-02	12:00:00	2013-12-03	04:00:00	4	4	0	0	4	0	12	1	0	106.5	104	NON	OUI	OUI	OUI	OUI	NON	2013-12-02	08:00:00
64	2	64	Femme	111	155	48	52	Médical	Service_d'urgence	Sévère	OUI	NON	NON	NON	NON	NON	NON	NON	NON	NON	NON	NON	NON	NA	0	2	2013-12-03	15:00:00	2013-12-04	10:00:00	4	4	0	0	4	0	12	2	1	104	102	NON	OUI	OUI	NON	OUI	NON	2013-12-03	12:36:00
64	3	64	Femme	111	155	48	52	Médical	Service_d'urgence	Sévère	OUI	NON	NON	NON	NON	NON	NON	NON	NON	NON	NON	NON	NON	NA	0	3	2013-12-04	22:00:00	2013-12-05	15:00:00	4	4	0	0	4	1	13	3	2	102	NA	NON	OUI	OUI	NON	OUI	NON	2013-12-04	20:00:00
64	4	64	Femme	111	155	48	52	Médical	Service_d'urgence	Sévère	OUI	NON	NON	NON	NON	NON	NON	NON	NON	NON	NON	NON	NON	NA	0	4	2013-12-05	23:00:00	2013-12-06	16:00:00	3	4	0	0	4	0	11	4	3	NA	103	NON	OUI	OUI	NON	OUI	NON	2013-12-05	20:38:00
64	5	64	Femme	111	155	48	52	Médical	Service_d'urgence	Sévère	OUI	NON	NON	NON	NON	NON	NON	NON	NON	NON	NON	NON	NON	NA	0	6	2013-12-07	11:00:00	2013-12-08	04:00:00	3	4	0	0	4	0	11	6	4	103	103	NON	OUI	OUI	NON	OUI	NON	2013-12-07	08:17:00
64	6	64	Femme	111	155	48	52	Médical	Service_d'urgence	Sévère	OUI	NON	NON	NON	NON	NON	NON	NON	NON	NON	NON	NON	NON	NA	0	7	2013-12-08	16:00:00	2013-12-09	09:00:00	4	4	0	0	4	0	12	7	5	103	107	NON	OUI	OUI	NON	OUI	NON	2013-12-08	11:56:00
64	7	64	Femme	111	155	48	52	Médical	Service_d'urgence	Sévère	OUI	NON	NON	NON	NON	NON	NON	NON	NON	NON	NON	NON	NON	NA	0	9	2013-12-10	12:00:00	2013-12-11	04:00:00	4	4	0	0	4	0	12	9	6	105	NA	NON	OUI	OUI	NON	OUI	NON	2013-12-10	08:00:00
65	1	80	Femme	94	172	63	61	Médical	Court_séjour_hors_réanimation	Sévère	NON	NON	NON	NON	OUI	NON	NON	NON	NON	NON	NON	NON	NON	NA	1	0	2013-12-25	20:00:00	2013-12-26	11:00:00	3	4	2	2	4	4	19	1	0	94	101.5	OUI	NON	OUI	NON	OUI	NON	2013-12-25	16:35:00
66	1	63	Femme	97.5	160	52	64	Médical	Domicile	Modéré	OUI	OUI	NON	NON	NON	NON	NON	NON	NON	NON	NON	NON	NON	NA	0	1	2013-12-16	05:00:00	2013-12-16	18:00:00	3	4	0	0	4	0	11	1	0	103	102	NON	NON	OUI	NON	OUI	NON	2013-12-16	04:00:00
66	2	63	Femme	97.5	160	52	64	Médical	Domicile	Modéré	OUI	OUI	NON	NON	NON	NON	NON	NON	NON	NON	NON	NON	NON	NA	0	3	2013-12-18	05:00:00	2013-12-18	20:00:00	3	3	0	0	4	0	10	3	1	102	NA	NON	NON	OUI	NON	OUI	NON	2013-12-18	01:46:00
66	3	63	Femme	97.5	160	52	64	Médical	Domicile	Modéré	OUI	OUI	NON	NON	NON	NON	NON	NON	NON	NON	NON	NON	NON	NA	0	4	2013-12-19	00:00:00	2013-12-19	16:00:00	3	3	0	1	4	0	11	4	2	NA	101	NON	NON	OUI	NON	OUI	NON	2013-12-18	23:28:00
66	4	63	Femme	97.5	160	52	64	Médical	Domicile	Modéré	OUI	OUI	NON	NON	NON	NON	NON	NON	NON	NON	NON	NON	NON	NA	0	5	2013-12-20	00:00:00	2013-12-20	16:44:00	3	1	0	0	4	0	8	5	3	101	103	NON	NON	NON	NON	OUI	NON	2013-12-19	19:56:00
67	1	89	Homme	69	167	63	32	Médical	Service_d'urgence	Sévère	OUI	NON	NON	NON	NON	NON	NON	NON	NON	NON	NON	NON	NON	NA	3	0	2014-01-01	18:00:00	2014-01-02	10:00:00	3	4	1	0	4	4	16	3	0	69	69	OUI	OUI	NON	NON	OUI	NON	2014-01-01	16:47:00
69	1	62	Femme	78	161	53	61	Médical	Domicile	Sévère	OUI	NON	NON	NON	NON	NON	NON	NON	NON	NON	NON	NON	NON	NA	1	3	2013-12-30	18:00:00	2013-12-31	09:00:00	4	4	3	3	4	1	19	4	0	87	86	NON	NON	OUI	NON	OUI	NON	2013-12-30	17:15:00
69	2	62	Femme	78	161	53	61	Médical	Domicile	Sévère	OUI	NON	NON	NON	NON	NON	NON	NON	NON	NON	NON	NON	NON	NA	1	4	2013-12-31	18:30:00	2014-01-01	10:00:00	4	4	3	3	4	1	19	5	1	86	86	NON	NON	OUI	NON	OUI	NON	2013-12-31	16:08:00
74	1	70	Homme	69	178	73	56	Médical	Service_d'urgence	Sévère	OUI	NON	NON	NON	NON	NON	NON	NON	NON	NON	NON	NON	NON	NA	1	3	2014-01-31	12:00:00	2014-02-01	04:00:00	4	4	0	1	4	4	17	4	1	78	75	OUI	NON	OUI	NON	OUI	NON	2014-01-31	07:42:00
75	1	83	Homme	68.5	170	66	96	Médical	Service_d'urgence	Sévère	OUI	NON	NON	NON	NON	NON	NON	NON	NON	NON	NON	NON	NON	NA	1	0	2014-02-15	05:44:00	2014-02-15	22:00:00	4	4	1	1	4	0	14	1	0	68	NA	NON	NON	OUI	NON	OUI	NON	2014-02-15	02:08:00
77	1	73	Femme	91	175	66	75	Médical	Domicile	Sévère	OUI	NON	NON	NON	NON	NON	NON	NON	NON	NON	NON	NON	NON	NA	0	1	2014-03-16	02:00:00	2014-03-16	06:00:00	4	4	0	1	4	2	15	1	0	97	NA	OUI	OUI	OUI	OUI	OUI	NON	2014-03-16	00:00:00
81	1	77	Femme	78	154	47	42	Médical	Service_d'urgence	Sévère	NON	NON	NON	NON	OUI	NON	NON	NON	NON	NON	NON	NON	NON	NA	2	9	2014-04-09	10:00:00	2014-04-10	04:00:00	3	4	4	3	4	4	22	11	0	93	95	OUI	NON	OUI	NON	OUI	NON	2014-04-09	07:49:00
83	1	64	Femme	62	142	36	41	Médical	Service_d'urgence	Sévère	NON	OUI	NON	NON	NON	NON	NON	NON	NON	NON	NON	NON	NON	NA	0	1	2014-03-19	12:30:00	2014-03-20	05:30:00	4	4	0	1	4	0	13	1	0	59	60	OUI	OUI	OUI	NON	OUI	NON	2014-03-19	08:00:00
85	1	70	Homme	108	177	72	93	Médical	Domicile	Sévère	NON	OUI	NON	NON	NON	NON	NON	NON	NON	NON	NON	NON	NON	NA	0	0	2014-02-21	21:00:00	2014-02-22	11:30:00	4	4	2	0	4	4	18	0	0	108	101	OUI	OUI	OUI	OUI	OUI	NON	2014-02-21	19:47:00
85	2	70	Homme	108	177	72	93	Médical	Domicile	Sévère	NON	OUI	NON	NON	NON	NON	NON	NON	NON	NON	NON	NON	NON	NA	0	1	2014-02-22	18:00:00	2014-02-23	10:00:00	4	4	2	2	4	4	20	1	1	NA	101	OUI	OUI	OUI	OUI	OUI	NON	2014-02-22	11:41:00
85	3	70	Homme	108	177	72	93	Médical	Domicile	Sévère	NON	OUI	NON	NON	NON	NON	NON	NON	NON	NON	NON	NON	NON	NA	0	2	2014-02-23	17:22:00	2014-02-24	09:00:00	4	4	2	1	4	4	19	2	2	101	93	OUI	OUI	OUI	OUI	OUI	NON	2014-02-23	16:32:00
85	4	70	Homme	108	177	72	93	Médical	Domicile	Sévère	NON	OUI	NON	NON	NON	NON	NON	NON	NON	NON	NON	NON	NON	NA	0	3	2014-02-24	16:00:00	2014-02-25	09:00:00	4	4	2	1	4	4	19	3	3	93	100	OUI	OUI	OUI	OUI	OUI	NON	2014-02-24	11:38:00
85	5	70	Homme	108	177	72	93	Médical	Domicile	Sévère	NON	OUI	NON	NON	NON	NON	NON	NON	NON	NON	NON	NON	NON	NA	0	4	2014-02-25	18:00:00	2014-02-26	09:00:00	3	4	2	2	4	4	19	4	4	100	101	OUI	OUI	OUI	OUI	OUI	NON	2014-02-25	16:30:00
85	6	70	Homme	108	177	72	93	Médical	Domicile	Sévère	NON	OUI	NON	NON	NON	NON	NON	NON	NON	NON	NON	NON	NON	NA	0	6	2014-02-27	09:00:00	2014-02-28	01:00:00	3	4	3	2	4	4	20	6	5	101	97	OUI	OUI	OUI	OUI	NON	NON	2014-02-27	08:11:00
86	1	61	Homme	76	170	66	88	Médical	Domicile	Sévère	NON	OUI	NON	NON	NON	NON	NON	NON	NON	NON	NON	NON	NON	NA	0	0	2014-04-11	21:00:00	2014-04-12	15:00:00	4	4	0	0	4	1	13	0	0	76	NA	OUI	OUI	OUI	NON	OUI	NON	2014-04-11	20:12:00
89	1	70	Homme	78	173	69	45	Médical	Service_d'urgence	Modéré	OUI	NON	NON	NON	NON	NON	NON	NON	NON	NON	NON	NON	NON	NA	0	1	2014-04-23	12:00:00	2014-04-24	10:00:00	3	4	0	0	4	3	14	1	0	79.5	80	NON	NON	OUI	NON	OUI	NON	2014-04-23	12:00:00
90	1	58	Femme	107	163	55	47	Médical	Court_séjour_hors_réanimation	Modéré	NON	OUI	NON	NON	NON	NON	NON	NON	NON	NON	NON	NON	NON	NA	0	1	2014-05-01	16:00:00	2014-05-02	08:30:00	3	2	0	0	4	2	11	1	1	112	114	OUI	OUI	OUI	NON	OUI	NON	2014-05-01	12:34:00
93	1	48	Homme	50.5	171	67	52	Médical	Service_d'urgence	Sévère	OUI	NON	NON	NON	NON	NON	NON	NON	NON	NON	NON	NON	NON	NA	3	2	2014-05-05	20:30:00	2014-05-06	11:30:00	3	4	3	2	4	0	16	5	0	57.5	56	NON	NON	OUI	NON	OUI	NON	2014-05-05	20:16:00
93	2	48	Homme	50.5	171	67	52	Médical	Service_d'urgence	Sévère	OUI	NON	NON	NON	NON	NON	NON	NON	NON	NON	NON	NON	NON	NA	3	4	2014-05-07	12:28:00	2014-05-08	09:00:00	4	4	2	2	4	0	16	7	1	56	57	NON	NON	OUI	NON	NON	NON	2014-05-07	11:29:00
94	1	68	Homme	89	171	67	42	Médical	Court_séjour_hors_réanimation	Modéré	OUI	NON	NON	NON	NON	NON	NON	NON	NON	NON	NON	NON	NON	NA	0	1	2014-05-16	18:00:00	2014-05-17	11:00:00	3	4	0	0	4	1	12	1	0	90	89	NON	NON	OUI	NON	NON	NON	2014-05-16	16:11:00
95	1	84	Homme	127	172	68	52	Médical	Service_d'urgence	Sévère	OUI	NON	NON	NON	NON	NON	NON	NON	NON	NON	NON	NON	NON	NA	0	0	2014-04-28	23:00:00	2014-04-29	17:00:00	4	4	0	2	4	3	17	0	0	127	128.5	OUI	NON	OUI	NON	OUI	NON	2014-04-28	21:52:00
95	2	84	Homme	127	172	68	52	Médical	Service_d'urgence	Sévère	OUI	NON	NON	NON	NON	NON	NON	NON	NON	NON	NON	NON	NON	NA	0	2	2014-04-30	01:30:00	2014-04-30	17:00:00	3	4	0	2	4	1	14	2	1	135	139	OUI	NON	OUI	NON	OUI	NON	2014-04-29	23:41:00
95	3	84	Homme	127	172	68	52	Médical	Service_d'urgence	Sévère	OUI	NON	NON	NON	NON	NON	NON	NON	NON	NON	NON	NON	NON	NA	0	3	2014-05-01	02:00:00	2014-05-01	17:30:00	3	4	0	2	4	1	14	3	2	139	138	OUI	NON	OUI	NON	OUI	NON	2014-05-01	00:23:00
98	1	60	Homme	83	164	61	75	Médical	Service_d'urgence	Sévère	OUI	NON	NON	NON	NON	NON	NON	NON	NON	NON	NON	NON	NON	NA	0	1	2014-05-18	20:00:00	2014-05-19	12:00:00	4	4	1	2	4	3	18	1	0	91	95.5	OUI	OUI	OUI	OUI	OUI	NON	2014-05-18	16:01:00
98	2	60	Homme	83	164	61	75	Médical	Service_d'urgence	Sévère	OUI	NON	NON	NON	NON	NON	NON	NON	NON	NON	NON	NON	NON	NA	0	2	2014-05-19	20:00:00	2014-05-20	14:00:00	4	4	0	3	4	3	18	2	1	NA	96	OUI	OUI	OUI	NON	OUI	NON	2014-05-19	16:14:00
98	3	60	Homme	83	164	61	75	Médical	Service_d'urgence	Sévère	OUI	NON	NON	NON	NON	NON	NON	NON	NON	NON	NON	NON	NON	NA	0	3	2014-05-20	22:00:00	2014-05-21	15:00:00	4	4	0	3	4	3	18	3	2	96	94	OUI	OUI	OUI	NON	OUI	NON	2014-05-20	16:09:00
101	1	85	Femme	68	145	39	85	Médical	Court_séjour_hors_réanimation	Modéré	NON	NON	NON	OUI	NON	NON	NON	NON	NON	NON	NON	NON	NON	NA	2	1	2014-07-05	16:00:00	2014-07-06	08:00:00	3	4	2	0	4	0	13	3	0	80	81	NON	NON	OUI	NON	OUI	NON	2014-07-05	08:10:00
102	1	79	Femme	78	156	49	51	Médical	Autre_service_de_réanimation	Sévère	NON	NON	NON	NON	NON	OUI	NON	NON	NON	NON	NON	NON	NON	NA	0	1	2014-06-27	21:00:00	2014-06-28	12:30:00	3	4	0	0	4	1	12	1	1	73	74	NON	NON	OUI	NON	OUI	NON	2014-06-27	19:58:00
102	2	79	Femme	78	156	49	51	Médical	Autre_service_de_réanimation	Sévère	NON	NON	NON	NON	NON	OUI	NON	NON	NON	NON	NON	NON	NON	NA	0	4	2014-06-30	04:00:00	2014-06-30	20:00:00	3	4	0	0	4	2	13	4	2	74	75	OUI	NON	OUI	NON	OUI	NON	2014-06-30	00:09:00
102	3	79	Femme	78	156	49	51	Médical	Autre_service_de_réanimation	Sévère	NON	NON	NON	NON	NON	OUI	NON	NON	NON	NON	NON	NON	NON	NA	0	5	2014-07-01	00:00:00	2014-07-01	17:30:00	4	4	0	0	4	4	16	5	3	75	75	OUI	NON	OUI	NON	OUI	NON	2014-06-30	21:48:00
102	4	79	Femme	78	156	49	51	Médical	Autre_service_de_réanimation	Sévère	NON	NON	NON	NON	NON	OUI	NON	NON	NON	NON	NON	NON	NON	NA	0	7	2014-07-03	02:00:00	2014-07-03	14:00:00	4	4	0	0	4	0	12	7	5	75	75	OUI	NON	OUI	OUI	OUI	NON	2014-07-03	00:39:00
102	5	79	Femme	78	156	49	51	Médical	Autre_service_de_réanimation	Sévère	NON	NON	NON	NON	NON	OUI	NON	NON	NON	NON	NON	NON	NON	NA	0	7	2014-07-03	22:00:00	2014-07-04	16:00:00	4	4	0	0	4	0	12	7	6	75	75	OUI	OUI	OUI	OUI	OUI	NON	2014-07-03	19:44:00
102	6	79	Femme	78	156	49	51	Médical	Autre_service_de_réanimation	Sévère	NON	NON	NON	NON	NON	OUI	NON	NON	NON	NON	NON	NON	NON	NA	0	9	2014-07-05	16:00:00	2014-07-06	08:00:00	3	4	0	0	4	3	14	9	7	74	72	OUI	NON	OUI	NON	OUI	NON	2014-07-05	12:43:00
102	7	79	Femme	78	156	49	51	Médical	Autre_service_de_réanimation	Sévère	NON	NON	NON	NON	NON	OUI	NON	NON	NON	NON	NON	NON	NON	NA	0	10	2014-07-06	20:00:00	2014-07-07	12:00:00	3	4	0	0	4	4	15	10	8	72	72.5	OUI	NON	OUI	NON	NON	NON	2014-07-06	16:28:00
103	1	79	Homme	72.5	171	67	46	Médical	Court_séjour_hors_réanimation	Modéré	OUI	NON	NON	NON	NON	NON	NON	NON	NON	NON	NON	NON	NON	NA	0	1	2014-07-15	01:00:00	2014-07-15	16:00:00	3	4	0	2	4	1	14	1	0	79	83	NON	OUI	OUI	NON	OUI	NON	2014-07-15	00:04:00
105	1	58	Homme	91	172	68	47	Médical	Court_séjour_hors_réanimation	Sévère	NON	NON	NON	OUI	NON	NON	NON	NON	NON	NON	NON	NON	NON	NA	1	1	2014-07-06	02:30:00	2014-07-06	21:00:00	4	4	1	0	4	1	14	2	0	NA	NA	OUI	NON	OUI	NON	OUI	NON	2014-07-06	00:10:00
107	1	56	Femme	87	158	51	53	Médical	Autre_service_de_réanimation	Modéré	OUI	NON	NON	NON	NON	NON	NON	NON	NON	NON	NON	NON	NON	NA	2	0	2014-07-16	01:00:00	2014-07-16	17:00:00	3	0	0	0	4	0	7	2	1	81	81	NON	NON	NON	NON	OUI	NON	2014-07-16	00:02:00
107	2	56	Femme	87	158	51	53	Médical	Autre_service_de_réanimation	Modéré	OUI	NON	NON	NON	NON	NON	NON	NON	NON	NON	NON	NON	NON	NA	2	0	2014-07-16	23:00:00	2014-07-17	16:00:00	3	0	0	0	4	0	7	2	2	81	81	NON	NON	NON	NON	OUI	NON	2014-07-16	21:30:00
111	1	60	Femme	88	160	52	98	Médical	Autre_service_de_réanimation	Sévère	NON	OUI	NON	NON	NON	NON	NON	NON	NON	NON	NON	NON	NON	NA	0	0	2014-07-24	10:00:00	2014-07-24	20:00:00	4	4	1	0	4	4	17	0	0	88	NA	OUI	OUI	OUI	NON	OUI	NON	2014-07-24	08:17:00
112	1	49	Homme	68.5	154	51	72	Médical	Court_séjour_hors_réanimation	Sévère	NON	OUI	NON	NON	NON	NON	NON	NON	NON	NON	NON	NON	NON	NA	0	0	2014-07-30	20:00:00	2014-07-31	08:00:00	4	4	0	0	4	1	13	0	0	68.5	NA	NON	NON	OUI	OUI	OUI	NON	2014-07-30	19:55:00
113	1	68	Homme	77	163	60	34	Médical	Court_séjour_hors_réanimation	Modéré	NON	NON	NON	OUI	NON	NON	NON	NON	NON	NON	NON	NON	NON	NA	1	2	2014-07-31	02:00:00	2014-07-31	16:00:00	3	4	0	0	4	2	13	3	0	81	82	NON	NON	OUI	NON	OUI	NON	2014-07-31	01:02:00
114	1	60	Homme	88	181	76	65	Médical	Institution_de_vie_ou_structure_hospitalière_autre	Modéré	NON	NON	NON	NON	NON	NON	NON	NON	NON	NON	NON	NON	NON	CASTELMAN	5	0	2014-07-17	08:00:00	2014-07-18	00:00:00	3	4	1	3	4	4	19	5	0	90	95	OUI	NON	OUI	NON	OUI	NON	2014-07-17	04:17:00
115	1	57	Femme	79	168	60	65	Médical	Domicile	Sévère	OUI	OUI	NON	NON	NON	NON	NON	NON	NON	NON	NON	NON	NON	NA	0	0	2014-08-03	22:30:00	2014-08-04	15:00:00	4	4	0	0	4	2	14	0	0	79	82	OUI	NON	OUI	NON	OUI	NON	2014-08-03	21:26:00
115	2	57	Femme	79	168	60	65	Médical	Domicile	Sévère	OUI	OUI	NON	NON	NON	NON	NON	NON	NON	NON	NON	NON	NON	NA	0	6	2014-08-09	20:45:00	2014-08-10	12:00:00	4	0	0	0	4	4	12	6	1	75	70	OUI	NON	NON	NON	OUI	NON	2014-08-09	17:24:00
115	3	57	Femme	79	168	60	65	Médical	Domicile	Sévère	OUI	OUI	NON	NON	NON	NON	NON	NON	NON	NON	NON	NON	NON	NA	0	8	2014-08-11	01:00:00	2014-08-11	16:00:00	3	0	0	0	4	4	11	8	2	70.5	74	OUI	NON	NON	NON	OUI	NON	2014-08-11	00:47:00
116	1	78	Femme	67	147	41	77	Médical	Domicile	Modéré	OUI	OUI	NON	NON	NON	NON	NON	NON	NON	NON	NON	NON	NON	NA	0	0	2014-08-28	18:00:00	2014-08-29	10:00:00	3	4	2	3	4	4	20	0	0	67	68	OUI	NON	OUI	NON	OUI	NON	2014-08-28	12:52:00
119	1	70	Homme	81	181	76	83	Médical	Domicile	Modéré	NON	OUI	NON	NON	NON	NON	NON	NON	NON	NON	NON	NON	NON	NA	1	0	2014-09-13	02:30:00	2014-09-13	10:45:00	3	4	0	1	4	4	16	1	0	NA	NA	OUI	OUI	OUI	OUI	OUI	NON	2014-09-12	23:25:00
119	2	70	Homme	81	181	76	83	Médical	Domicile	Modéré	NON	OUI	NON	NON	NON	NON	NON	NON	NON	NON	NON	NON	NON	NA	1	0	2014-09-13	13:30:00	2014-09-14	09:00:00	3	4	0	1	4	4	16	1	1	NA	NA	OUI	OUI	OUI	OUI	OUI	NON	2014-09-13	12:52:00
119	3	70	Homme	81	181	76	83	Médical	Domicile	Modéré	NON	OUI	NON	NON	NON	NON	NON	NON	NON	NON	NON	NON	NON	NA	1	2	2014-09-15	01:00:00	2014-09-15	12:00:00	3	4	1	3	4	4	19	3	2	NA	NA	OUI	OUI	OUI	NON	OUI	NON	2014-09-14	21:28:00
123	1	50	Femme	139	165	57	42	Médical	Domicile	Modéré	NON	OUI	NON	NON	NON	NON	NON	NON	NON	NON	NON	NON	NON	NA	0	0	2014-10-25	22:30:00	2014-10-26	14:00:00	3	4	0	0	4	2	13	0	0	139	NA	NON	NON	OUI	OUI	OUI	NON	2014-10-25	22:21:00
127	1	69	Homme	103.5	172	68	41	Médical	Autre_service_de_réanimation	Sévère	OUI	NON	NON	NON	NON	NON	NON	NON	NON	NON	NON	NON	NON	NA	0	1	2014-12-01	09:30:00	2014-12-02	01:00:00	4	4	0	2	4	2	16	1	0	103	101	NON	NON	OUI	NON	OUI	NON	2014-12-01	07:55:00
127	2	69	Homme	103.5	172	68	41	Médical	Autre_service_de_réanimation	Sévère	OUI	NON	NON	NON	NON	NON	NON	NON	NON	NON	NON	NON	NON	NA	0	5	2014-12-05	11:00:00	2014-12-06	03:00:00	4	4	0	0	4	2	14	5	1	100	100	NON	NON	OUI	NON	OUI	NON	2014-12-05	08:09:00
127	3	69	Homme	103.5	172	68	41	Médical	Autre_service_de_réanimation	Sévère	OUI	NON	NON	NON	NON	NON	NON	NON	NON	NON	NON	NON	NON	NA	0	6	2014-12-06	17:15:00	2014-12-07	09:00:00	4	4	0	0	4	2	14	6	2	100	103	NON	NON	OUI	NON	OUI	NON	2014-12-06	12:00:00
127	4	69	Homme	103.5	172	68	41	Médical	Autre_service_de_réanimation	Sévère	OUI	NON	NON	NON	NON	NON	NON	NON	NON	NON	NON	NON	NON	NA	0	8	2014-12-08	05:00:00	2014-12-08	21:00:00	4	4	0	0	4	3	15	8	3	106	107	NON	NON	OUI	NON	NON	NON	2014-12-08	03:57:00
128	1	42	Homme	65	169	65	42	Médical	Court_séjour_hors_réanimation	Sévère	OUI	NON	NON	NON	NON	NON	NON	NON	NON	NON	NON	NON	NON	NA	0	1	2015-01-10	02:30:00	2015-01-10	18:00:00	3	4	2	0	4	0	13	1	0	69	66	NON	NON	OUI	NON	OUI	NON	2015-01-10	00:13:00
128	2	42	Homme	65	169	65	42	Médical	Court_séjour_hors_réanimation	Sévère	OUI	NON	NON	NON	NON	NON	NON	NON	NON	NON	NON	NON	NON	NA	0	4	2015-01-13	16:00:00	2015-01-14	08:30:00	3	1	2	0	4	0	10	4	1	64	62	NON	NON	NON	NON	OUI	NON	2015-01-13	12:31:00
132	1	72	Homme	87	167	63	65	Médical	Domicile	Modéré	OUI	NON	NON	NON	NON	NON	NON	NON	NON	NON	NON	NON	NON	NA	1	0	2015-01-08	16:00:00	2015-01-09	09:00:00	3	4	0	1	4	2	14	1	0	93	94	NON	NON	OUI	NON	OUI	NON	2015-01-08	12:18:00
135	1	50	Homme	70	170	66	60	Médical	Service_d'urgence	Modéré	OUI	NON	NON	NON	NON	NON	NON	NON	NON	NON	NON	NON	NON	NA	0	1	2014-11-15	16:00:00	2014-11-16	08:00:00	3	3	3	1	4	0	14	1	0	NA	67	NON	NON	OUI	NON	OUI	NON	2014-11-15	11:53:00
140	1	70	Homme	82	165	61	56	Médical	Service_d'urgence	Sévère	NON	OUI	NON	NON	NON	NON	NON	NON	NON	NON	NON	NON	NON	NA	0	1	2015-01-20	17:30:00	2015-01-21	09:30:00	3	2	0	0	4	0	9	1	0	98	97	NON	OUI	NON	NON	OUI	NON	2015-01-20	16:00:00
140	2	70	Homme	82	165	61	56	Médical	Service_d'urgence	Sévère	NON	OUI	NON	NON	NON	NON	NON	NON	NON	NON	NON	NON	NON	NA	0	3	2015-01-22	01:00:00	2015-01-22	21:30:00	3	3	0	0	4	0	10	3	1	99	100	NON	OUI	NON	NON	NON	NON	2015-01-22	00:06:00
140	3	70	Homme	82	165	61	56	Médical	Service_d'urgence	Sévère	NON	OUI	NON	NON	NON	NON	NON	NON	NON	NON	NON	NON	NON	NA	0	7	2015-01-26	21:30:00	2015-01-27	15:30:00	3	0	1	0	4	1	9	7	2	95	93	NON	NON	NON	NON	NON	NON	2015-01-26	19:56:00
140	4	70	Homme	82	165	61	56	Médical	Service_d'urgence	Sévère	NON	OUI	NON	NON	NON	NON	NON	NON	NON	NON	NON	NON	NON	NA	0	8	2015-01-27	20:00:00	2015-01-28	12:30:00	3	0	0	0	4	1	8	8	3	93	95.5	NON	NON	NON	NON	NON	NON	2015-01-27	19:47:00
146	1	72	Femme	101	158	51	45	Médical	Service_d'urgence	Sévère	OUI	NON	NON	NON	NON	NON	NON	NON	NON	NON	NON	NON	NON	NA	1	1	2015-03-17	20:00:00	2015-03-18	12:00:00	4	4	2	0	4	0	14	2	1	93.5	NA	NON	OUI	OUI	NON	OUI	NON	2015-03-17	17:03:00
147	1	71	Homme	88	180	75	70	Médical	Domicile	Sévère	NON	OUI	NON	NON	NON	NON	NON	NON	NON	NON	NON	NON	NON	NA	0	0	2015-04-05	12:00:00	2015-04-06	04:00:00	4	4	0	0	4	0	12	0	0	88	89	NON	OUI	OUI	NON	OUI	NON	2015-04-05	10:52:00
148	1	78	Homme	101	172	68	54	Médical	Service_d'urgence	Sévère	OUI	NON	NON	NON	NON	NON	NON	NON	NON	NON	NON	NON	NON	NA	0	1	2015-02-20	06:00:00	2015-02-20	22:00:00	3	4	0	2	4	1	14	1	0	101	103	NON	OUI	OUI	NON	NON	NON	2015-02-20	03:54:00
149	1	58	Homme	92	181	76	67	Médical	Autre_service_de_réanimation	Sévère	OUI	NON	NON	NON	NON	NON	NON	NON	NON	NON	NON	NON	NON	NA	0	4	2015-03-09	10:30:00	2015-03-10	02:00:00	4	4	2	1	4	4	19	4	0	NA	102	OUI	OUI	OUI	NON	OUI	NON	2015-03-09	07:42:00
151	1	57	Femme	132	156	49	37	Médical	Autre_service_de_réanimation	Modéré	NON	NON	NON	NON	NON	NON	NON	NON	NON	NON	NON	NON	NON	NA	7	0	2015-02-24	23:00:00	2015-02-25	16:30:00	3	4	3	1	4	4	19	7	0	129	134.5	OUI	OUI	OUI	OUI	OUI	NON	2015-02-24	20:41:00
152	1	67	Homme	79.5	155	52	52	Médical	Service_d'urgence	Sévère	OUI	NON	NON	NON	NON	NON	NON	NON	NON	NON	NON	NON	NON	NA	0	3	2015-02-09	20:30:00	2015-02-10	12:00:00	4	4	0	2	4	0	14	3	0	81	82	NON	NON	OUI	NON	OUI	NON	2015-02-09	16:38:00
152	2	67	Homme	79.5	155	52	52	Médical	Service_d'urgence	Sévère	OUI	NON	NON	NON	NON	NON	NON	NON	NON	NON	NON	NON	NON	NA	0	4	2015-02-10	22:00:00	2015-02-11	15:00:00	3	4	0	2	4	1	14	4	1	82	83	NON	NON	OUI	NON	OUI	NON	2015-02-10	20:38:00
152	3	67	Homme	79.5	155	52	52	Médical	Service_d'urgence	Sévère	OUI	NON	NON	NON	NON	NON	NON	NON	NON	NON	NON	NON	NON	NA	0	5	2015-02-11	17:00:00	2015-02-12	09:00:00	3	4	0	1	4	1	13	5	2	83	83	NON	NON	OUI	NON	NON	NON	2015-02-11	16:36:00
152	4	67	Homme	79.5	155	52	52	Médical	Service_d'urgence	Sévère	OUI	NON	NON	NON	NON	NON	NON	NON	NON	NON	NON	NON	NON	NA	0	6	2015-02-12	18:00:00	2015-02-13	10:30:00	3	4	0	1	4	1	13	6	3	83	84	NON	NON	OUI	NON	NON	NON	2015-02-12	15:35:00
152	5	67	Homme	79.5	155	52	52	Médical	Service_d'urgence	Sévère	OUI	NON	NON	NON	NON	NON	NON	NON	NON	NON	NON	NON	NON	NA	0	9	2015-02-15	19:00:00	2015-02-16	11:00:00	4	1	0	1	4	1	11	9	4	81.5	79	NON	NON	NON	NON	OUI	NON	2015-02-15	16:00:00
152	6	67	Homme	79.5	155	52	52	Médical	Service_d'urgence	Sévère	OUI	NON	NON	NON	NON	NON	NON	NON	NON	NON	NON	NON	NON	NA	0	10	2015-02-16	15:30:00	2015-02-17	10:00:00	4	4	0	1	4	1	14	10	5	79	79.5	NON	NON	OUI	NON	OUI	NON	2015-02-16	11:47:00
156	1	82	Homme	82	170	66	49	Post-opératoire_programmé	Autre_service_de_réanimation	Sévère	NON	NON	NON	OUI	NON	NON	NON	NON	NON	NON	NON	NON	NON	NA	2	0	2015-03-12	03:00:00	2015-03-12	10:00:00	3	4	2	0	4	1	14	2	0	82	83	NON	OUI	OUI	NON	OUI	NON	2015-03-11	23:56:00
157	1	81	Homme	95.5	165	61	71	Médical	Autre_service_de_réanimation	Sévère	NON	NON	NON	NON	OUI	NON	NON	NON	NON	NON	NON	NON	NON	NA	0	0	2015-02-13	22:30:00	2015-02-14	15:00:00	4	4	1	0	4	4	17	0	0	95.5	NA	OUI	NON	OUI	NON	OUI	NON	2015-02-13	21:36:00
157	2	81	Homme	95.5	165	61	71	Médical	Autre_service_de_réanimation	Sévère	NON	NON	NON	NON	OUI	NON	NON	NON	NON	NON	NON	NON	NON	NA	0	2	2015-02-15	03:00:00	2015-02-15	18:00:00	4	4	1	0	4	3	16	2	1	NA	100	NON	NON	OUI	NON	OUI	NON	2015-02-15	01:08:00
157	3	81	Homme	95.5	165	61	71	Médical	Autre_service_de_réanimation	Sévère	NON	NON	NON	NON	OUI	NON	NON	NON	NON	NON	NON	NON	NON	NA	0	3	2015-02-16	17:00:00	2015-02-17	08:30:00	3	4	1	0	4	4	16	3	2	100	97	NON	NON	OUI	NON	OUI	NON	2015-02-16	16:10:00
157	4	81	Homme	95.5	165	61	71	Médical	Autre_service_de_réanimation	Sévère	NON	NON	NON	NON	OUI	NON	NON	NON	NON	NON	NON	NON	NON	NA	0	5	2015-02-18	18:30:00	2015-02-19	12:00:00	3	4	1	0	4	4	16	5	3	90	86	OUI	NON	OUI	NON	OUI	NON	2015-02-18	17:10:00
176	1	74	Femme	139	162	54	71	Médical	Domicile	Sévère	NON	OUI	NON	NON	NON	NON	NON	NON	NON	NON	NON	NON	NON	NA	0	0	2015-05-06	08:00:00	2015-05-07	00:00:00	4	1	0	0	4	0	9	0	0	139	NA	NON	NON	NON	NON	OUI	NON	2015-05-06	07:53:00
180	1	63	Homme	72.5	171	67	44	Médical	Service_d'urgence	Sévère	OUI	NON	NON	NON	NON	NON	NON	NON	NON	NON	NON	NON	NON	NA	1	0	2015-05-29	20:00:00	2015-05-30	12:00:00	4	4	0	1	4	0	13	1	1	76	78	NON	NON	OUI	NON	OUI	NON	2015-05-29	17:51:00
180	2	63	Homme	72.5	171	67	44	Médical	Service_d'urgence	Sévère	OUI	NON	NON	NON	NON	NON	NON	NON	NON	NON	NON	NON	NON	NA	1	1	2015-05-30	20:00:00	2015-05-31	12:00:00	4	4	0	1	4	0	13	2	2	78	82	NON	NON	OUI	NON	OUI	NON	2015-05-30	16:35:00
180	3	63	Homme	72.5	171	67	44	Médical	Service_d'urgence	Sévère	OUI	NON	NON	NON	NON	NON	NON	NON	NON	NON	NON	NON	NON	NA	1	3	2015-06-01	08:00:00	2015-06-02	00:00:00	4	1	0	1	4	0	10	4	3	81.5	82	NON	NON	NON	OUI	OUI	NON	2015-06-01	07:56:00
181	1	35	Homme	86	179	74	37	Médical	Court_séjour_hors_réanimation	Sévère	NON	OUI	NON	OUI	NON	NON	NON	NON	NON	NON	NON	NON	NON	NA	1	1	2015-06-28	13:00:00	2015-06-29	03:00:00	4	4	2	2	4	4	20	2	0	83	83.5	OUI	NON	OUI	NON	OUI	NON	2015-06-28	11:10:00
181	2	35	Homme	86	179	74	37	Médical	Court_séjour_hors_réanimation	Sévère	NON	OUI	NON	OUI	NON	NON	NON	NON	NON	NON	NON	NON	NON	NA	1	2	2015-06-29	14:00:00	2015-06-30	06:30:00	4	4	3	3	4	4	22	3	1	90	99	OUI	NON	OUI	NON	OUI	NON	2015-06-29	12:53:00
182	1	75	Femme	60	156	49	98	Médical	Domicile	Sévère	NON	NON	NON	NON	OUI	NON	NON	NON	NON	NON	NON	NON	NON	NA	0	1	2015-09-28	03:00:00	2015-09-28	16:00:00	4	4	2	3	4	4	21	1	0	72	NA	OUI	OUI	OUI	NON	OUI	NON	2015-09-28	00:00:00
186	1	76	Femme	68	140	34	93	Médical	Domicile	Sévère	OUI	OUI	NON	NON	NON	NON	NON	NON	NON	NON	NON	NON	NON	NA	0	2	2015-10-04	00:00:00	2015-10-04	16:00:00	3	4	1	1	4	4	17	2	1	70.5	71.5	OUI	OUI	OUI	OUI	OUI	NON	2015-10-03	20:45:00
186	2	76	Femme	68	140	34	93	Médical	Domicile	Sévère	OUI	OUI	NON	NON	NON	NON	NON	NON	NON	NON	NON	NON	NON	NA	0	2	2015-10-04	23:30:00	2015-10-05	15:00:00	3	4	1	1	4	4	17	2	2	70.5	71.5	OUI	OUI	OUI	OUI	OUI	NON	2015-10-04	21:57:00
193	1	81	Homme	57	161	58	59	Médical	Court_séjour_hors_réanimation	Sévère	OUI	NON	NON	NON	NON	NON	NON	NON	NON	NON	NON	NON	NON	NA	0	2	2015-11-09	02:45:00	2015-11-09	17:00:00	3	4	0	0	4	1	12	2	1	56.5	57	NON	OUI	OUI	NON	OUI	NON	2015-11-09	01:54:00
198	1	70	Homme	81	164	61	51	Médical	Court_séjour_hors_réanimation	Sévère	OUI	NON	NON	NON	NON	NON	NON	NON	NON	NON	NON	NON	NON	NA	0	1	2015-11-22	03:30:00	2015-11-22	17:00:00	4	4	2	2	4	1	17	1	0	82	81.5	NON	NON	OUI	NON	OUI	NON	2015-11-21	23:50:00
198	2	70	Homme	81	164	61	51	Médical	Court_séjour_hors_réanimation	Sévère	OUI	NON	NON	NON	NON	NON	NON	NON	NON	NON	NON	NON	NON	NA	0	1	2015-11-22	21:00:00	2015-11-23	11:00:00	4	4	2	2	4	1	17	1	1	82	81.5	NON	NON	OUI	NON	OUI	NON	2015-11-22	20:29:00
198	3	70	Homme	81	164	61	51	Médical	Court_séjour_hors_réanimation	Sévère	OUI	NON	NON	NON	NON	NON	NON	NON	NON	NON	NON	NON	NON	NA	0	3	2015-11-24	09:00:00	2015-11-25	01:00:00	3	4	0	2	4	2	15	3	2	85	84	NON	NON	OUI	NON	OUI	NON	2015-11-24	07:55:00
198	4	70	Homme	81	164	61	51	Médical	Court_séjour_hors_réanimation	Sévère	OUI	NON	NON	NON	NON	NON	NON	NON	NON	NON	NON	NON	NON	NA	0	4	2015-11-25	12:45:00	2015-11-26	04:00:00	3	4	0	2	4	3	16	4	3	84	86	NON	NON	OUI	NON	OUI	NON	2015-11-25	11:41:00
198	5	70	Homme	81	164	61	51	Médical	Court_séjour_hors_réanimation	Sévère	OUI	NON	NON	NON	NON	NON	NON	NON	NON	NON	NON	NON	NON	NA	0	5	2015-11-26	18:00:00	2015-11-27	17:00:00	3	4	0	2	4	2	15	5	4	86	82	NON	NON	OUI	NON	OUI	NON	2015-11-26	16:11:00
202	1	48	Femme	101	157	50	79	Post-opératoire_urgent	Court_séjour_hors_réanimation	Sévère	NON	NON	NON	OUI	NON	NON	NON	NON	NON	NON	NON	NON	NON	NA	0	0	2015-12-02	22:00:00	2015-12-03	15:00:00	4	4	0	0	4	4	16	0	1	101	103.5	OUI	NON	OUI	OUI	OUI	NON	2015-12-02	21:37:00
202	2	48	Femme	101	157	50	79	Post-opératoire_urgent	Court_séjour_hors_réanimation	Sévère	NON	NON	NON	OUI	NON	NON	NON	NON	NON	NON	NON	NON	NON	NA	0	6	2015-12-08	10:00:00	2015-12-09	00:00:00	3	4	0	0	4	1	12	6	1	95	97	NON	NON	OUI	NON	OUI	NON	2015-12-08	08:14:00
204	1	56	Homme	79	164	61	95	Médical	Court_séjour_hors_réanimation	Sévère	OUI	OUI	NON	NON	NON	NON	NON	NON	NON	NON	NON	NON	NON	NA	0	1	2015-12-10	18:00:00	2015-12-11	11:00:00	4	4	3	1	4	4	20	1	1	72	72	OUI	NON	OUI	NON	OUI	NON	2015-12-10	17:45:00
208	1	67	Homme	52	157	54	84	Médical	Court_séjour_hors_réanimation	Sévère	OUI	NON	NON	NON	NON	NON	NON	NON	NON	NON	NON	NON	NON	NA	0	0	2015-12-23	16:00:00	2015-12-24	03:00:00	4	4	2	0	4	4	18	0	0	52	56	OUI	NON	OUI	OUI	OUI	NON	2015-12-23	15:49:00
208	2	67	Homme	52	157	54	84	Médical	Court_séjour_hors_réanimation	Sévère	OUI	NON	NON	NON	NON	NON	NON	NON	NON	NON	NON	NON	NON	NA	0	1	2015-12-24	11:00:00	2015-12-25	03:00:00	3	4	2	0	4	3	16	1	1	56	60	OUI	NON	OUI	OUI	OUI	NON	2015-12-24	07:44:00
211	1	71	Femme	85	164	56	77	Médical	Autre_service_de_réanimation	Sévère	NON	OUI	NON	NON	NON	NON	NON	NON	NON	NON	NON	NON	NON	NA	0	0	2016-01-08	17:00:00	2016-01-09	10:00:00	4	4	0	0	4	4	16	0	0	99	106	OUI	OUI	OUI	OUI	OUI	NON	2016-01-08	16:55:00
214	1	52	Homme	115	183	78	64	Médical	Domicile	Sévère	OUI	OUI	OUI	NON	NON	NON	NON	NON	NON	NON	NON	NON	NON	NA	2	5	2016-01-18	03:00:00	2016-01-18	20:00:00	3	4	0	0	4	0	11	7	1	116	NA	NON	NON	OUI	NON	OUI	NON	2016-01-17	23:41:00
214	2	52	Homme	115	183	78	64	Médical	Domicile	Sévère	OUI	OUI	OUI	NON	NON	NON	NON	NON	NON	NON	NON	NON	NON	NA	2	6	2016-01-19	01:30:00	2016-01-19	17:00:00	3	1	0	0	4	0	8	8	2	NA	111	NON	NON	NON	NON	OUI	NON	2016-01-19	00:17:00
214	3	52	Homme	115	183	78	64	Médical	Domicile	Sévère	OUI	OUI	OUI	NON	NON	NON	NON	NON	NON	NON	NON	NON	NON	NA	2	7	2016-01-20	20:00:00	2016-01-21	12:00:00	3	1	0	0	4	0	8	9	3	111	NA	NON	NON	NON	NON	OUI	NON	2016-01-20	18:09:00
214	4	52	Homme	115	183	78	64	Médical	Domicile	Sévère	OUI	OUI	OUI	NON	NON	NON	NON	NON	NON	NON	NON	NON	NON	NA	2	10	2016-01-23	03:00:00	2016-01-23	20:00:00	4	1	0	0	4	0	9	12	4	108	107.5	NON	NON	NON	NON	OUI	NON	2016-01-22	20:44:00
218	1	64	Homme	57.5	167	63	50	Médical	Court_séjour_hors_réanimation	Sévère	NON	NON	OUI	NON	NON	NON	NON	NON	NON	NON	NON	NON	NON	NA	5	3	2016-02-10	13:30:00	2016-02-11	05:30:00	3	1	1	0	4	0	9	8	0	61	61	NON	NON	NON	NON	OUI	NON	2016-02-10	13:00:00
223	1	57	Homme	55	180	75	53	Médical	Court_séjour_hors_réanimation	Sévère	OUI	NON	NON	NON	NON	NON	NON	NON	NON	NON	NON	NON	NON	NA	0	2	2016-02-23	08:00:00	2016-02-24	00:00:00	4	4	0	0	4	1	13	2	1	73	NA	NON	OUI	OUI	OUI	OUI	NON	2016-02-23	07:23:00
227	1	71	Homme	67.5	168	64	74	Médical	Autre_service_de_réanimation	Sévère	NON	NON	NON	NON	OUI	NON	NON	NON	NON	NON	NON	NON	NON	NA	6	1	2016-03-07	20:00:00	2016-03-08	12:00:00	4	4	3	3	4	4	22	7	0	97	NA	OUI	OUI	OUI	NON	OUI	NON	2016-03-07	19:53:00
228	1	69	Femme	72.5	172	63	51	Médical	Service_d'urgence	Sévère	OUI	NON	NON	NON	NON	NON	NON	NON	NON	NON	NON	NON	NON	NA	4	0	2016-03-11	01:00:00	2016-03-11	13:00:00	4	0	0	0	4	0	8	4	0	72	73.5	NON	NON	NON	OUI	OUI	NON	2016-03-11	00:33:00
228	2	69	Femme	72.5	172	63	51	Médical	Service_d'urgence	Sévère	OUI	NON	NON	NON	NON	NON	NON	NON	NON	NON	NON	NON	NON	NA	4	0	2016-03-11	19:30:00	2016-03-12	11:00:00	4	0	0	0	4	0	8	4	1	72	73.5	NON	NON	NON	OUI	OUI	NON	2016-03-11	15:35:00
229	1	53	Femme	86	159	52	79	Médical	Court_séjour_hors_réanimation	Modéré	NON	NON	OUI	NON	NON	NON	NON	NON	NON	NON	NON	NON	NON	NA	5	0	2013-12-13	13:00:00	2013-12-14	09:00:00	3	4	3	4	4	3	21	5	0	93	92	OUI	NON	OUI	NON	OUI	NON	2013-12-13	08:44:00
229	2	53	Femme	86	159	52	79	Médical	Court_séjour_hors_réanimation	Modéré	NON	NON	OUI	NON	NON	NON	NON	NON	NON	NON	NON	NON	NON	NA	5	3	2013-12-16	14:30:00	2013-12-17	08:00:00	3	4	4	4	4	0	19	8	1	NA	86	OUI	NON	OUI	NON	NON	NON	2013-12-16	12:52:00
229	3	53	Femme	86	159	52	79	Médical	Court_séjour_hors_réanimation	Modéré	NON	NON	OUI	NON	NON	NON	NON	NON	NON	NON	NON	NON	NON	NA	5	4	2013-12-17	16:30:00	2013-12-18	10:00:00	3	4	3	3	4	3	20	9	2	86	86	OUI	NON	OUI	NON	OUI	NON	2013-12-17	12:17:00
229	4	53	Femme	86	159	52	79	Médical	Court_séjour_hors_réanimation	Modéré	NON	NON	OUI	NON	NON	NON	NON	NON	NON	NON	NON	NON	NON	NA	5	6	2013-12-19	16:00:00	2013-12-20	09:30:00	3	4	3	3	4	4	21	11	3	86	88	OUI	NON	OUI	NON	NON	NON	2013-12-19	16:00:00
230	1	64	Homme	89	160	57	53	Médical	Court_séjour_hors_réanimation	Sévère	NON	OUI	OUI	NON	NON	NON	NON	NON	NON	NON	NON	NON	NON	NA	0	1	2014-05-26	02:00:00	2014-05-26	18:00:00	4	4	3	2	4	1	18	1	0	101.5	101	NON	NON	OUI	NON	OUI	NON	2014-05-26	00:00:00
231	1	78	Femme	63	154	47	118	Médical	Domicile	Modéré	OUI	NON	NON	NON	NON	NON	NON	NON	NON	NON	NON	NON	NON	NA	0	1	2015-01-15	20:30:00	2015-01-16	09:00:00	3	4	3	0	4	3	17	1	0	68.5	66.5	OUI	NON	OUI	NON	OUI	NON	2015-01-15	20:00:00
232	1	53	Femme	74	151	44	63	Post-opératoire_urgent	Institution_de_vie_ou_structure_hospitalière_autre	Sévère	NON	NON	NON	NON	OUI	NON	NON	NON	NON	NON	NON	NON	NON	NA	0	6	2015-04-17	19:30:00	2015-04-18	11:30:00	4	1	0	2	4	4	15	6	0	79.5	70	OUI	NON	NON	NON	OUI	NON	2015-04-17	17:08:00
232	2	53	Femme	74	151	44	63	Post-opératoire_urgent	Institution_de_vie_ou_structure_hospitalière_autre	Sévère	NON	NON	NON	NON	OUI	NON	NON	NON	NON	NON	NON	NON	NON	NA	0	7	2015-04-18	17:00:00	2015-04-19	09:45:00	3	1	0	1	4	4	13	7	1	70	NA	OUI	NON	NON	NON	OUI	NON	2015-04-18	12:13:00
233	1	66	Homme	76	175	71	89	Médical	Domicile	Sévère	OUI	OUI	NON	NON	NON	NON	NON	NON	OUI	NON	NON	NON	NON	NA	1	1	2015-07-03	00:00:00	2015-07-03	16:00:00	4	4	2	3	4	4	21	2	0	96	NA	OUI	OUI	OUI	NON	OUI	NON	2015-07-02	21:38:00
234	1	84	Homme	97	182	77	67	Médical	Court_séjour_hors_réanimation	Sévère	NON	NON	NON	OUI	NON	NON	NON	NON	NON	NON	NON	NON	NON	NA	0	2	2015-12-25	17:30:00	2015-12-26	10:00:00	3	4	0	0	4	2	13	2	1	101	NA	NON	NON	OUI	NON	OUI	NON	2015-12-25	16:09:00
234	2	84	Homme	97	182	77	67	Médical	Court_séjour_hors_réanimation	Sévère	NON	NON	NON	OUI	NON	NON	NON	NON	NON	NON	NON	NON	NON	NA	0	3	2015-12-26	17:00:00	2015-12-27	10:00:00	4	4	0	0	4	2	14	3	2	NA	105	NON	OUI	OUI	NON	OUI	NON	2015-12-26	12:31:00
235	1	58	Homme	72.5	165	61	58	Médical	Domicile	Sévère	OUI	OUI	NON	NON	NON	NON	NON	NON	NON	NON	NON	NON	NON	NA	3	4	2016-03-12	11:00:00	2016-03-13	03:00:00	3	0	1	0	4	0	8	7	0	77	77	NON	NON	NON	NON	OUI	NON	2016-03-12	07:48:00
235	2	58	Homme	72.5	165	61	58	Médical	Domicile	Sévère	OUI	OUI	NON	NON	NON	NON	NON	NON	NON	NON	NON	NON	NON	NA	3	5	2016-03-13	11:00:00	2016-03-14	03:00:00	3	0	1	0	4	0	8	8	1	77	77	NON	NON	NON	NON	OUI	NON	2016-03-13	08:20:00
235	3	58	Homme	72.5	165	61	58	Médical	Domicile	Sévère	OUI	OUI	NON	NON	NON	NON	NON	NON	NON	NON	NON	NON	NON	NA	3	6	2016-03-14	12:30:00	2016-03-15	04:30:00	3	0	1	0	4	0	8	9	2	77	77	NON	NON	NON	NON	OUI	NON	2016-03-14	12:13:00
235	4	58	Homme	72.5	165	61	58	Médical	Domicile	Sévère	OUI	OUI	NON	NON	NON	NON	NON	NON	NON	NON	NON	NON	NON	NA	3	7	2016-03-15	15:15:00	2016-03-16	09:00:00	4	0	0	0	4	0	8	10	3	77	NA	NON	NON	NON	NON	OUI	NON	2016-03-15	11:29:00
235	5	58	Homme	72.5	165	61	58	Médical	Domicile	Sévère	OUI	OUI	NON	NON	NON	NON	NON	NON	NON	NON	NON	NON	NON	NA	3	8	2016-03-16	18:00:00	2016-03-17	08:00:00	3	0	0	0	4	0	7	11	4	NA	73.5	NON	NON	NON	NON	OUI	NON	2016-03-16	13:43:00
235	6	58	Homme	72.5	165	61	58	Médical	Domicile	Sévère	OUI	OUI	NON	NON	NON	NON	NON	NON	NON	NON	NON	NON	NON	NA	3	9	2016-03-17	18:30:00	2016-03-18	11:00:00	4	0	0	0	4	0	8	12	5	73.5	NA	NON	NON	NON	NON	OUI	NON	2016-03-17	15:33:00
239	1	56	Homme	93	175	71	52	Médical	Autre_service_de_réanimation	Sévère	NON	NON	NON	OUI	NON	NON	NON	NON	NON	NON	OUI	NON	NON	NA	1	2	2012-08-12	02:30:00	2012-08-12	18:00:00	4	4	2	2	4	0	16	3	0	99	102	NON	NON	OUI	NON	OUI	NON	2012-08-12	00:21:00
239	2	56	Homme	93	175	71	52	Médical	Autre_service_de_réanimation	Sévère	NON	NON	NON	OUI	NON	NON	NON	NON	NON	NON	OUI	NON	NON	NA	1	3	2012-08-13	03:00:00	2012-08-13	16:00:00	3	4	2	2	4	2	17	4	1	102	104	NON	NON	OUI	NON	OUI	NON	2012-08-13	00:29:00
241	1	43	Homme	59	170	66	57	Médical	Court_séjour_hors_réanimation	Sévère	NON	NON	NON	OUI	NON	NON	NON	NON	NON	NON	NON	NON	NON	NA	15	0	2012-09-01	23:00:00	2012-09-02	16:00:00	4	4	3	3	4	4	22	15	0	69	73.5	OUI	OUI	OUI	OUI	OUI	NON	2012-09-01	17:00:00
244	1	65	Homme	45	149	47	48	Médical	Service_d'urgence	Sévère	NON	NON	OUI	NON	OUI	NON	NON	NON	NON	NON	NON	NON	NON	NA	3	1	2012-09-02	04:00:00	2012-09-02	21:30:00	4	4	2	2	4	0	16	4	0	41	44	NON	OUI	OUI	NON	OUI	NON	2012-09-02	01:00:00
244	2	65	Homme	45	149	47	48	Médical	Service_d'urgence	Sévère	NON	NON	OUI	NON	OUI	NON	NON	NON	NON	NON	NON	NON	NON	NA	3	2	2012-09-03	01:30:00	2012-09-03	14:30:00	3	4	2	1	4	0	14	5	1	44	43	NON	OUI	OUI	NON	OUI	NON	2012-09-03	00:33:00
245	1	62	Femme	87.5	169	61	39	Médical	Court_séjour_hors_réanimation	Sévère	NON	OUI	NON	OUI	NON	NON	NON	NON	NON	NON	NON	NON	NON	NA	5	0	2012-10-04	18:00:00	2012-10-05	06:00:00	4	4	2	2	4	4	20	5	0	89	NA	OUI	NON	OUI	NON	OUI	NON	2012-10-04	16:24:00
247	1	42	Homme	91	176	71	50	Médical	Court_séjour_hors_réanimation	Sévère	OUI	NON	NON	NON	NON	NON	NON	NON	NON	NON	NON	NON	NON	NA	1	3	2016-05-19	17:02:00	2016-05-20	10:00:00	3	4	1	0	4	0	12	4	2	90.5	91	NON	NON	OUI	NON	OUI	NON	2016-05-19	16:56:00
247	2	42	Homme	91	176	71	50	Médical	Court_séjour_hors_réanimation	Sévère	OUI	NON	NON	NON	NON	NON	NON	NON	NON	NON	NON	NON	NON	NA	1	4	2016-05-20	17:00:00	2016-05-21	10:00:00	4	4	2	0	4	0	14	5	3	91	86.5	NON	NON	OUI	NON	OUI	NON	2016-05-20	16:33:00
247	3	42	Homme	91	176	71	50	Médical	Court_séjour_hors_réanimation	Sévère	OUI	NON	NON	NON	NON	NON	NON	NON	NON	NON	NON	NON	NON	NA	1	5	2016-05-21	21:00:00	2016-05-22	14:00:00	4	4	2	0	4	4	18	6	4	86.5	NA	NON	NON	OUI	NON	OUI	NON	2016-05-21	20:24:00
247	4	42	Homme	91	176	71	50	Médical	Court_séjour_hors_réanimation	Sévère	OUI	NON	NON	NON	NON	NON	NON	NON	NON	NON	NON	NON	NON	NA	1	7	2016-05-23	01:30:00	2016-05-23	16:00:00	4	4	2	0	4	1	15	8	5	86	93	NON	NON	OUI	OUI	OUI	NON	2016-05-22	23:59:00
247	5	42	Homme	91	176	71	50	Médical	Court_séjour_hors_réanimation	Sévère	OUI	NON	NON	NON	NON	NON	NON	NON	NON	NON	NON	NON	NON	NA	1	7	2016-05-23	20:30:00	2016-05-24	15:30:00	4	4	2	0	4	1	15	8	6	86	93	NON	NON	OUI	OUI	OUI	NON	2016-05-23	20:05:00
247	6	42	Homme	91	176	71	50	Médical	Court_séjour_hors_réanimation	Sévère	OUI	NON	NON	NON	NON	NON	NON	NON	NON	NON	NON	NON	NON	NA	1	8	2016-05-24	21:30:00	2016-05-25	11:00:00	3	4	2	0	4	1	14	9	7	93	92.5	NON	NON	OUI	NON	OUI	NON	2016-05-24	19:38:00
247	7	42	Homme	91	176	71	50	Médical	Court_séjour_hors_réanimation	Sévère	OUI	NON	NON	NON	NON	NON	NON	NON	NON	NON	NON	NON	NON	NA	1	9	2016-05-25	20:30:00	2016-05-26	12:30:00	4	2	1	0	4	0	11	10	8	92.5	95	NON	NON	NON	NON	OUI	NON	2016-05-25	20:00:00
247	8	42	Homme	91	176	71	50	Médical	Court_séjour_hors_réanimation	Sévère	OUI	NON	NON	NON	NON	NON	NON	NON	NON	NON	NON	NON	NON	NA	1	10	2016-05-26	20:45:00	2016-05-27	15:30:00	3	0	2	0	4	0	9	11	9	95	82	NON	NON	NON	NON	OUI	NON	2016-05-26	16:15:00
248	1	60	Homme	71.5	185	80	43	Médical	Service_d'urgence	Modéré	OUI	NON	NON	NON	NON	NON	NON	NON	NON	NON	NON	NON	NON	NA	1	0	2016-04-14	18:00:00	2016-04-15	11:00:00	3	4	0	0	4	0	11	1	0	71	69	NON	OUI	OUI	NON	OUI	NON	2016-04-14	15:23:00
248	2	60	Homme	71.5	185	80	43	Médical	Service_d'urgence	Modéré	OUI	NON	NON	NON	NON	NON	NON	NON	NON	NON	NON	NON	NON	NA	1	3	2016-04-17	13:00:00	2016-04-18	05:00:00	3	4	0	0	4	0	11	4	1	68.5	70	NON	OUI	OUI	NON	OUI	NON	2016-04-17	12:23:00
249	1	62	Homme	101	176	71	65	Médical	Service_d'urgence	Modéré	NON	NON	NON	NON	NON	OUI	NON	NON	NON	NON	NON	NON	NON	NA	2	1	2016-04-12	10:00:00	2016-04-13	02:00:00	3	4	2	2	4	4	19	3	2	116	114.5	OUI	NON	OUI	NON	OUI	NON	2016-04-12	08:10:00
249	2	62	Homme	101	176	71	65	Médical	Service_d'urgence	Modéré	NON	NON	NON	NON	NON	OUI	NON	NON	NON	NON	NON	NON	NON	NA	2	6	2016-04-17	04:00:00	2016-04-17	15:00:00	3	4	3	1	4	4	19	8	3	103	100	OUI	NON	OUI	NON	OUI	NON	2016-04-17	02:23:00
257	1	59	Homme	69	160	57	41	Médical	Service_d'urgence	Sévère	OUI	NON	NON	NON	NON	NON	NON	NON	NON	NON	NON	NON	NON	NA	0	1	2016-10-02	14:00:00	2016-10-03	06:00:00	3	4	0	1	4	1	13	1	1	64	63	NON	NON	OUI	NON	OUI	NON	2016-10-02	12:27:00
258	1	64	Femme	95	160	52	43	Médical	Institution_de_vie_ou_structure_hospitalière_autre	Modéré	NON	OUI	NON	NON	NON	NON	NON	NON	NON	NON	NON	NON	NON	NA	0	0	2016-10-06	06:00:00	2016-10-06	17:00:00	3	4	0	2	4	1	14	0	0	98	100	NON	NON	OUI	NON	OUI	NON	2016-10-06	03:56:00
259	1	65	Femme	87	165	57	96	Médical	Domicile	Modéré	OUI	OUI	NON	NON	NON	NON	NON	NON	NON	NON	NON	NON	NON	NA	1	0	2016-10-14	03:00:00	2016-10-14	18:25:00	3	4	0	2	4	4	17	1	0	92.5	98.5	OUI	OUI	OUI	OUI	OUI	NON	2016-10-13	23:45:00
260	1	76	Homme	95	174	70	83	Médical	Domicile	Sévère	NON	OUI	NON	NON	NON	NON	NON	NON	NON	NON	NON	NON	NON	NA	0	0	2016-09-26	20:20:00	2016-09-27	12:30:00	4	4	0	1	4	4	17	0	0	95	97	OUI	OUI	OUI	OUI	OUI	NON	2016-09-26	19:41:00
263	1	80	Homme	51	153	51	69	Médical	Domicile	Sévère	OUI	OUI	NON	NON	NON	NON	NON	NON	NON	NON	NON	NON	NON	NA	1	0	2016-10-09	20:00:00	2016-10-10	12:00:00	4	4	0	0	4	0	12	1	0	49	52	NON	NON	OUI	OUI	OUI	NON	2016-10-09	18:07:00
266	1	44	Femme	41	160	52	50	Médical	Court_séjour_hors_réanimation	Sévère	OUI	OUI	NON	NON	NON	NON	NON	NON	NON	NON	NON	NON	NON	NA	0	0	2016-11-21	19:00:00	2016-11-22	09:00:00	3	4	2	1	4	0	14	0	0	41	41.5	NON	NON	OUI	NON	OUI	NON	2016-11-21	18:05:00
269	1	80	Homme	70.5	165	61	47	Médical	Court_séjour_hors_réanimation	Modéré	OUI	NON	NON	NON	NON	NON	NON	NON	NON	NON	NON	NON	NON	NA	1	5	2016-06-30	12:00:00	2016-07-01	09:15:00	3	4	0	0	4	0	11	6	1	73	70	NON	NON	OUI	NON	OUI	NON	2016-06-30	08:07:00
272	1	61	Femme	48	159	52	56	Médical	Service_d'urgence	Sévère	OUI	NON	NON	NON	NON	NON	NON	NON	NON	NON	NON	NON	NON	NA	0	1	2016-11-22	14:30:00	2016-11-23	07:30:00	3	4	0	2	4	1	14	1	0	52	51	NON	NON	OUI	NON	OUI	NON	2016-11-22	11:47:00
272	2	61	Femme	48	159	52	56	Médical	Service_d'urgence	Sévère	OUI	NON	NON	NON	NON	NON	NON	NON	NON	NON	NON	NON	NON	NA	0	4	2016-11-25	04:30:00	2016-11-25	20:30:00	3	4	0	2	4	1	14	4	1	53	55	OUI	NON	OUI	NON	OUI	NON	2016-11-25	04:11:00
281	1	74	Homme	74.5	166	62	60	Médical	Court_séjour_hors_réanimation	Modéré	NON	NON	NON	NON	OUI	NON	NON	NON	NON	NON	NON	NON	NON	NA	1	0	2016-10-06	12:00:00	2016-10-07	08:00:00	3	4	0	2	4	4	17	1	0	84.5	85	OUI	NON	OUI	NON	OUI	NON	2016-10-06	11:30:00
287	1	47	Homme	55.5	167	63	38	Médical	Service_d'urgence	Sévère	OUI	NON	NON	NON	NON	NON	NON	NON	NON	NON	NON	NON	NON	NA	0	2	2012-12-01	16:23:00	2012-12-02	08:30:00	4	4	0	3	4	0	15	2	0	54	50	NON	NON	OUI	NON	OUI	NON	2012-12-01	16:00:00
[truncated: 111 more columns]
